# Supplementary material for: The H3K9 methyltransferase G9a is a marker of aggressive ovarian cancer that promotes peritoneal metastasis
Source: Mol Cancer. 2014 Aug 12;13:189. doi: 10.1186/1476-4598-13-189 (PMC4260797; doi:10.1186/1476-4598-13-189)
Supplement: Supplementary file 2 — Additional file 2: Table S7: G9a regulated gene list discovered by microarray analysis in SKOV-3 cells. (XLSX 140 KB) [file 12943_2014_1392_MOESM2_ESM.xlsx]

## Sheet: G9a regulated gene
Probe Set ID	Fold change([G9a shRNA69.CEL] vs [Luc shRNA.CEL])	Log Fold change([G9a shRNA69.CEL] vs [Luc shRNA.CEL])	Absolute Fold change([G9a shRNA69.CEL] vs [Luc shRNA.CEL])	Regulation([G9a shRNA69.CEL] vs [Luc shRNA.CEL])	Fold change([G9a.CEL] vs [Luc shRNA.CEL])	Log Fold change([G9a.CEL] vs [Luc shRNA.CEL])	Absolute Fold change([G9a.CEL] vs [Luc shRNA.CEL])	Regulation([G9a.CEL] vs [Luc shRNA.CEL])	Gene Symbol	Entrez Gene	Gene Ontology Biological Process	Gene Ontology Cellular Component	Gene Ontology Molecular Function	Alignments
201185_at	-3.01821	-1.59369	3.01821	down	-6.39562	-2.67709	6.39562	down	HTRA1	5654	0001558 // regulation of cell growth // inferred from electronic annotation /// 0006508 // proteolysis // inferred from electronic annotation /// 0030512 // negative regulation of transforming growth factor beta receptor signaling pathway // inferred from electronic annotation /// 0030514 // negative regulation of BMP signaling pathway // inferred from electronic annotation	0005576 // extracellular region // inferred from electronic annotation /// 0005615 // extracellular space // traceable author statement	0003824 // catalytic activity // inferred from electronic annotation /// 0004252 // serine-type endopeptidase activity // traceable author statement /// 0004252 // serine-type endopeptidase activity // inferred from electronic annotation /// 0005515 // protein binding // inferred from electronic annotation /// 0005520 // insulin-like growth factor binding // inferred from electronic annotation //…	chr10:124211110-124264410 (+) // 98.82 // q26.13
204597_x_at	-3.13429	-1.64814	3.13429	down	-6.04632	-2.59606	6.04632	down	STC1	6781	0006874 // cellular calcium ion homeostasis // traceable author statement /// 0007166 // cell surface receptor linked signal transduction // traceable author statement /// 0007267 // cell-cell signaling // traceable author statement /// 0007584 // response to nutrient // traceable author statement	0005576 // extracellular region // inferred from electronic annotation /// 0005615 // extracellular space // inferred from electronic annotation	0005179 // hormone activity // traceable author statement /// 0005179 // hormone activity // inferred from electronic annotation	chr8:23755378-23768265 (-) // 93.57 // p21.2
204595_s_at	-2.88879	-1.53046	2.88879	down	-5.97788	-2.57963	5.97788	down	STC1	6781	0006874 // cellular calcium ion homeostasis // traceable author statement /// 0007166 // cell surface receptor linked signal transduction // traceable author statement /// 0007267 // cell-cell signaling // traceable author statement /// 0007584 // response to nutrient // traceable author statement	0005576 // extracellular region // inferred from electronic annotation /// 0005615 // extracellular space // inferred from electronic annotation	0005179 // hormone activity // traceable author statement /// 0005179 // hormone activity // inferred from electronic annotation	chr8:23755380-23768265 (-) // 93.62 // p21.2
201667_at	-3.92802	-1.9738	3.92802	down	-5.78836	-2.53315	5.78836	down	GJA1	2697	0006810 // transport // traceable author statement /// 0006936 // muscle contraction // traceable author statement /// 0007154 // cell communication // inferred from electronic annotation /// 0007267 // cell-cell signaling // traceable author statement /// 0007267 // cell-cell signaling // inferred from electronic annotation /// 0007507 // heart development // traceable author statement /// 00075…	0005886 // plasma membrane // not recorded /// 0005886 // plasma membrane // inferred from electronic annotation /// 0005887 // integral to plasma membrane // traceable author statement /// 0005921 // gap junction // inferred from electronic annotation /// 0005922 // connexon complex // traceable author statement /// 0005922 // connexon complex // inferred from electronic annotation /// 0016020 /…	0004871 // signal transducer activity // inferred from mutant phenotype /// 0005515 // protein binding // inferred from sequence or structural similarity /// 0005515 // protein binding // inferred from physical interaction /// 0015075 // ion transmembrane transporter activity // traceable author statement /// 0022857 // transmembrane transporter activity // inferred from electronic annotation	chr6:121798486-121812571 (+) // 99.94 // q22.31 /// chr5:108413184-108416256 (-) // 96.15 // q21.3
229800_at	-2.92174	-1.54683	2.92174	down	-5.7588	-2.52577	5.7588	down	DCLK1	9201	0006468 // protein amino acid phosphorylation // traceable author statement /// 0006468 // protein amino acid phosphorylation // inferred from electronic annotation /// 0007242 // intracellular signaling cascade // inferred from electronic annotation /// 0007275 // multicellular organismal development // inferred from electronic annotation /// 0007399 // nervous system development // inferred fro…	0005887 // integral to plasma membrane // traceable author statement	0000166 // nucleotide binding // inferred from electronic annotation /// 0004672 // protein kinase activity // inferred from electronic annotation /// 0004672 // protein kinase activity // traceable author statement /// 0004674 // protein serine/threonine kinase activity // inferred from electronic annotation /// 0005057 // receptor signaling protein activity // traceable author statement /// 000…	chr13:35318037-35318512 (-) // 97.94 // q13.3
224400_s_at	-2.07575	-1.05363	2.07575	down	-5.11096	-2.35359	5.11096	down	CHST9	83539	0005975 // carbohydrate metabolic process // inferred from electronic annotation /// 0006790 // sulfur metabolic process // inferred from direct assay /// 0016051 // carbohydrate biosynthetic process // inferred from electronic annotation /// 0030166 // proteoglycan biosynthetic process // inferred from sequence or structural similarity /// 0030203 // glycosaminoglycan metabolic process // non-tr…	0000139 // Golgi membrane // inferred from electronic annotation /// 0005576 // extracellular region // inferred from electronic annotation /// 0005794 // Golgi apparatus // inferred from electronic annotation /// 0016020 // membrane // inferred from electronic annotation /// 0016021 // integral to membrane // non-traceable author statement /// 0016021 // integral to membrane // inferred from ele…	0001537 // N-acetylgalactosamine 4-O-sulfotransferase activity // inferred from direct assay /// 0001537 // N-acetylgalactosamine 4-O-sulfotransferase activity // inferred from sequence or structural similarity /// 0001537 // N-acetylgalactosamine 4-O-sulfotransferase activity // inferred from electronic annotation /// 0008146 // sulfotransferase activity // inferred from electronic annotation //…	chr18:22749740-22882466 (-) // 98.98 // q11.2
230746_s_at	-3.72612	-1.89767	3.72612	down	-4.73066	-2.24204	4.73066	down						chr8:23755453-23755942 (+) // 97.02 // p21.2
205051_s_at	-2.67057	-1.41715	2.67057	down	-4.65018	-2.21729	4.65018	down	KIT	3815	0002573 // myeloid leukocyte differentiation // inferred from electronic annotation /// 0006468 // protein amino acid phosphorylation // inferred from electronic annotation /// 0007165 // signal transduction // traceable author statement /// 0007169 // transmembrane receptor protein tyrosine kinase signaling pathway // inferred from electronic annotation /// 0007243 // protein kinase cascade // i…	0005615 // extracellular space // inferred from direct assay /// 0005634 // nucleus // inferred from direct assay /// 0005737 // cytoplasm // inferred from direct assay /// 0005886 // plasma membrane // inferred from direct assay /// 0009897 // external side of plasma membrane // inferred from electronic annotation /// 0016020 // membrane // inferred from electronic annotation /// 0016021 // inte…	0000166 // nucleotide binding // inferred from electronic annotation /// 0004672 // protein kinase activity // inferred from electronic annotation /// 0004713 // protein tyrosine kinase activity // inferred from electronic annotation /// 0004713 // protein tyrosine kinase activity // traceable author statement /// 0004714 // transmembrane receptor protein tyrosine kinase activity // inferred from…	chr4:55218917-55301612 (+) // 97.23 // q12
212298_at	-2.50053	-1.32224	2.50053	down	-4.58085	-2.19562	4.58085	down	NRP1	8829	0001525 // angiogenesis // inferred from electronic annotation /// 0001569 // patterning of blood vessels // inferred from electronic annotation /// 0007155 // cell adhesion // inferred from electronic annotation /// 0007165 // signal transduction // traceable author statement /// 0007267 // cell-cell signaling // traceable author statement /// 0007275 // multicellular organismal development // i…	0005576 // extracellular region // inferred from electronic annotation /// 0005886 // plasma membrane // inferred from electronic annotation /// 0016020 // membrane // inferred from electronic annotation /// 0016021 // integral to membrane // inferred from electronic annotation /// 0030424 // axon // inferred from electronic annotation	0004872 // receptor activity // inferred from electronic annotation /// 0005021 // vascular endothelial growth factor receptor activity // traceable author statement /// 0005021 // vascular endothelial growth factor receptor activity // inferred from electronic annotation /// 0005515 // protein binding // inferred from physical interaction /// 0005515 // protein binding // inferred from electroni…	chr10:33506431-33663602 (-) // 97.9 // p11.22
210095_s_at	-2.90054	-1.53632	2.90054	down	-4.5667	-2.19115	4.5667	down	IGFBP3	3486	0001558 // regulation of cell growth // inferred from electronic annotation /// 0001933 // negative regulation of protein amino acid phosphorylation // inferred from direct assay /// 0006468 // protein amino acid phosphorylation // inferred from direct assay /// 0009968 // negative regulation of signal transduction // non-traceable author statement /// 0014912 // negative regulation of smooth mus…	0005576 // extracellular region // non-traceable author statement /// 0005576 // extracellular region // inferred from electronic annotation /// 0005615 // extracellular space // inferred from electronic annotation /// 0005615 // extracellular space // inferred from direct assay /// 0005634 // nucleus // inferred from direct assay /// 0016942 // insulin-like growth factor binding protein complex …	0005515 // protein binding // inferred from physical interaction /// 0005520 // insulin-like growth factor binding // inferred from electronic annotation /// 0005520 // insulin-like growth factor binding // non-traceable author statement /// 0008160 // protein tyrosine phosphatase activator activity // inferred from direct assay /// 0019838 // growth factor binding // inferred from electronic ann…	chr7:45918482-45927364 (-) // 99.6 // p13
1556499_s_at	-3.36666	-1.75132	3.36666	down	-4.43773	-2.14982	4.43773	down	COL1A1	1277	0001501 // skeletal system development // inferred from mutant phenotype /// 0001503 // ossification // inferred from electronic annotation /// 0001568 // blood vessel development // inferred from mutant phenotype /// 0007584 // response to nutrient // inferred from electronic annotation /// 0007601 // visual perception // inferred from mutant phenotype /// 0007605 // sensory perception of sound …	0005576 // extracellular region // not recorded /// 0005576 // extracellular region // inferred from electronic annotation /// 0005578 // proteinaceous extracellular matrix // inferred from electronic annotation /// 0005581 // collagen // inferred from electronic annotation /// 0005584 // collagen type I // inferred from mutant phenotype /// 0005886 // plasma membrane // not recorded	0005201 // extracellular matrix structural constituent // inferred from electronic annotation /// 0005515 // protein binding // inferred from physical interaction /// 0042802 // identical protein binding // inferred from direct assay /// 0048407 // platelet-derived growth factor binding // inferred from direct assay	chr17:45617636-45617829 (-) // 57.1 // q21.33
235798_at	-3.09955	-1.63206	3.09955	down	-4.43212	-2.148	4.43212	down	TMEM170B	100113407		0016020 // membrane // inferred from electronic annotation /// 0016021 // integral to membrane // inferred from electronic annotation		chr6:11690647-11691742 (+) // 95.05 // p24.1
223204_at	-2.82564	-1.49858	2.82564	down	-4.35621	-2.12307	4.35621	down	C4orf18	51313		0000139 // Golgi membrane // inferred from electronic annotation /// 0005794 // Golgi apparatus // inferred from electronic annotation /// 0005794 // Golgi apparatus // inferred from direct assay /// 0016020 // membrane // inferred from electronic annotation /// 0016021 // integral to membrane // inferred from electronic annotation		chr4:159265184-159267461 (-) // 95.51 // q32.1
214043_at	-1.92511	-0.94494	1.92511	down	-4.3311	-2.11473	4.3311	down	PTPRD	5789	0006470 // protein amino acid dephosphorylation // traceable author statement /// 0006470 // protein amino acid dephosphorylation // inferred from electronic annotation /// 0006796 // phosphate metabolic process // non-traceable author statement /// 0007185 // transmembrane receptor protein tyrosine phosphatase signaling pathway // traceable author statement /// 0016311 // dephosphorylation // in…	0005887 // integral to plasma membrane // traceable author statement /// 0016020 // membrane // inferred from electronic annotation /// 0016021 // integral to membrane // inferred from electronic annotation	0004721 // phosphoprotein phosphatase activity // inferred from electronic annotation /// 0004725 // protein tyrosine phosphatase activity // inferred from electronic annotation /// 0004872 // receptor activity // inferred from electronic annotation /// 0005001 // transmembrane receptor protein tyrosine phosphatase activity // traceable author statement /// 0005515 // protein binding // inferred …	chr9:8304246-8304734 (-) // 77.35 // p24.1
212143_s_at	-2.65536	-1.40891	2.65536	down	-4.3112	-2.10809	4.3112	down	IGFBP3	3486	0001558 // regulation of cell growth // inferred from electronic annotation /// 0001933 // negative regulation of protein amino acid phosphorylation // inferred from direct assay /// 0006468 // protein amino acid phosphorylation // inferred from direct assay /// 0009968 // negative regulation of signal transduction // non-traceable author statement /// 0014912 // negative regulation of smooth mus…	0005576 // extracellular region // non-traceable author statement /// 0005576 // extracellular region // inferred from electronic annotation /// 0005615 // extracellular space // inferred from electronic annotation /// 0005615 // extracellular space // inferred from direct assay /// 0005634 // nucleus // inferred from direct assay /// 0016942 // insulin-like growth factor binding protein complex …	0005515 // protein binding // inferred from physical interaction /// 0005520 // insulin-like growth factor binding // inferred from electronic annotation /// 0005520 // insulin-like growth factor binding // non-traceable author statement /// 0008160 // protein tyrosine phosphatase activator activity // inferred from direct assay /// 0019838 // growth factor binding // inferred from electronic ann…	chr7:45918369-45927396 (-) // 95.32 // p13
223737_x_at	-1.91767	-0.939357	1.91767	down	-4.18635	-2.06569	4.18635	down	CHST9	83539	0005975 // carbohydrate metabolic process // inferred from electronic annotation /// 0006790 // sulfur metabolic process // inferred from direct assay /// 0016051 // carbohydrate biosynthetic process // inferred from electronic annotation /// 0030166 // proteoglycan biosynthetic process // inferred from sequence or structural similarity /// 0030203 // glycosaminoglycan metabolic process // non-tr…	0000139 // Golgi membrane // inferred from electronic annotation /// 0005576 // extracellular region // inferred from electronic annotation /// 0005794 // Golgi apparatus // inferred from electronic annotation /// 0016020 // membrane // inferred from electronic annotation /// 0016021 // integral to membrane // non-traceable author statement /// 0016021 // integral to membrane // inferred from ele…	0001537 // N-acetylgalactosamine 4-O-sulfotransferase activity // inferred from direct assay /// 0001537 // N-acetylgalactosamine 4-O-sulfotransferase activity // inferred from sequence or structural similarity /// 0001537 // N-acetylgalactosamine 4-O-sulfotransferase activity // inferred from electronic annotation /// 0008146 // sulfotransferase activity // inferred from electronic annotation //…	chr18:22749594-23019177 (-) // 98.79 // q11.2
203325_s_at	-2.82165	-1.49654	2.82165	down	-4.1601	-2.05662	4.1601	down	COL5A1	1289	0001568 // blood vessel development // inferred from electronic annotation /// 0003007 // heart morphogenesis // inferred from electronic annotation /// 0007155 // cell adhesion // inferred from mutant phenotype /// 0007155 // cell adhesion // inferred from electronic annotation /// 0016477 // cell migration // inferred from mutant phenotype /// 0030199 // collagen fibril organization // inferred…	0005576 // extracellular region // inferred from electronic annotation /// 0005578 // proteinaceous extracellular matrix // inferred from electronic annotation /// 0005581 // collagen // inferred from electronic annotation /// 0005588 // collagen type V // inferred from mutant phenotype /// 0005588 // collagen type V // traceable author statement /// 0005604 // basement membrane // inferred from …	0005178 // integrin binding // non-traceable author statement /// 0005198 // structural molecule activity // inferred from electronic annotation /// 0005201 // extracellular matrix structural constituent // inferred from electronic annotation /// 0005515 // protein binding // inferred from electronic annotation /// 0008201 // heparin binding // inferred from direct assay /// 0008201 // heparin bi…	chr9:136673625-136874575 (+) // 88.03 // q34.3
227236_at	-2.9229	-1.5474	2.9229	down	-4.09996	-2.03561	4.09996	down	TSPAN2	10100		0016020 // membrane // inferred from electronic annotation /// 0016021 // integral to membrane // traceable author statement /// 0016021 // integral to membrane // inferred from electronic annotation		chr1:115392062-115394556 (-) // 86.62 // p13.2
230710_at	-2.6399	-1.40048	2.6399	down	-4.09027	-2.0322	4.09027	down						chr11:557015-557393 (-) // 88.26 // p15.5
212489_at	-2.69445	-1.42999	2.69445	down	-3.99292	-1.99745	3.99292	down	COL5A1	1289	0001568 // blood vessel development // inferred from electronic annotation /// 0003007 // heart morphogenesis // inferred from electronic annotation /// 0007155 // cell adhesion // inferred from mutant phenotype /// 0007155 // cell adhesion // inferred from electronic annotation /// 0016477 // cell migration // inferred from mutant phenotype /// 0030199 // collagen fibril organization // inferred…	0005576 // extracellular region // inferred from electronic annotation /// 0005578 // proteinaceous extracellular matrix // inferred from electronic annotation /// 0005581 // collagen // inferred from electronic annotation /// 0005588 // collagen type V // inferred from mutant phenotype /// 0005588 // collagen type V // traceable author statement /// 0005604 // basement membrane // inferred from …	0005178 // integrin binding // non-traceable author statement /// 0005198 // structural molecule activity // inferred from electronic annotation /// 0005201 // extracellular matrix structural constituent // inferred from electronic annotation /// 0005515 // protein binding // inferred from electronic annotation /// 0008201 // heparin binding // inferred from direct assay /// 0008201 // heparin bi…	chr9:136874152-136876509 (+) // 99.36 // q34.3
226930_at	-2.32062	-1.21451	2.32062	down	-3.92709	-1.97346	3.92709	down	FNDC1	84624		0005576 // extracellular region // inferred from electronic annotation		chr6:159580753-159613130 (+) // 91.03 // q25.3
202350_s_at	-2.53414	-1.3415	2.53414	down	-3.87762	-1.95517	3.87762	down	MATN2	4147		0005576 // extracellular region // inferred from electronic annotation /// 0005578 // proteinaceous extracellular matrix // non-traceable author statement /// 0005578 // proteinaceous extracellular matrix // inferred from electronic annotation	0005509 // calcium ion binding // inferred from electronic annotation	chr8:98969380-99117616 (+) // 99.83 // q22.1
203323_at	-2.57876	-1.36668	2.57876	down	-3.87717	-1.955	3.87717	down	CAV2	858	0001764 // neuron migration // inferred from electronic annotation /// 0001937 // negative regulation of endothelial cell proliferation // inferred from electronic annotation /// 0006906 // vesicle fusion // inferred from direct assay /// 0007268 // synaptic transmission // inferred from electronic annotation /// 0007420 // brain development // inferred from electronic annotation /// 0007595 // l…	0000139 // Golgi membrane // inferred from electronic annotation /// 0005624 // membrane fraction // inferred from electronic annotation /// 0005625 // soluble fraction // inferred from electronic annotation /// 0005739 // mitochondrion // inferred from electronic annotation /// 0005794 // Golgi apparatus // inferred from electronic annotation /// 0005829 // cytosol // inferred from electronic an…	0004713 // protein tyrosine kinase activity // inferred from electronic annotation /// 0005515 // protein binding // inferred from physical interaction /// 0019900 // kinase binding // inferred from electronic annotation /// 0019905 // syntaxin binding // inferred from electronic annotation /// 0042803 // protein homodimerization activity // inferred from direct assay /// 0050998 // nitric-oxide …	chr7:115926890-115935831 (+) // 77.37 // q31.2
228853_at	-2.62751	-1.39369	2.62751	down	-3.71998	-1.89529	3.71998	down	STYX	6815	0006470 // protein amino acid dephosphorylation // inferred from electronic annotation /// 0016311 // dephosphorylation // inferred from electronic annotation		0004721 // phosphoprotein phosphatase activity // inferred from electronic annotation /// 0008138 // protein tyrosine/serine/threonine phosphatase activity // inferred from electronic annotation /// 0016787 // hydrolase activity // inferred from electronic annotation /// 0016791 // phosphatase activity // inferred from electronic annotation	chr14:52310983-52311453 (+) // 94.38 // q22.2
222484_s_at	-3.35756	-1.74741	3.35756	down	-3.7162	-1.89383	3.7162	down	CXCL14	9547	0006935 // chemotaxis // traceable author statement /// 0006955 // immune response // inferred from electronic annotation /// 0007165 // signal transduction // traceable author statement /// 0007267 // cell-cell signaling // traceable author statement	0005576 // extracellular region // inferred from electronic annotation /// 0005615 // extracellular space // inferred from electronic annotation /// 0005794 // Golgi apparatus // inferred from direct assay	0005125 // cytokine activity // inferred from electronic annotation /// 0008009 // chemokine activity // traceable author statement /// 0008009 // chemokine activity // inferred from electronic annotation	chr5:134934273-134942374 (-) // 95.01 // q31.1
225817_at	-1.80566	-0.852524	1.80566	down	-3.70369	-1.88896	3.70369	down	CGNL1	84952		0005923 // tight junction // inferred from electronic annotation /// 0015629 // actin cytoskeleton // inferred from electronic annotation /// 0016459 // myosin complex // inferred from electronic annotation /// 0030054 // cell junction // inferred from electronic annotation /// 0043296 // apical junction complex // inferred from electronic annotation	0003774 // motor activity // inferred from electronic annotation	chr15:55531628-55630207 (+) // 85.99 // q21.3
201724_s_at	-2.35578	-1.23621	2.35578	down	-3.69742	-1.88652	3.69742	down	GALNT1	2589	0006493 // protein amino acid O-linked glycosylation // inferred from electronic annotation /// 0006493 // protein amino acid O-linked glycosylation // traceable author statement /// 0018242 // protein amino acid O-linked glycosylation via serine // inferred from direct assay /// 0018243 // protein amino acid O-linked glycosylation via threonine // inferred from direct assay	0005576 // extracellular region // inferred from electronic annotation /// 0005794 // Golgi apparatus // inferred from electronic annotation /// 0005794 // Golgi apparatus // inferred from direct assay /// 0016020 // membrane // inferred from electronic annotation /// 0016021 // integral to membrane // inferred from electronic annotation /// 0048471 // perinuclear region of cytoplasm // inferred …	0004653 // polypeptide N-acetylgalactosaminyltransferase activity // traceable author statement /// 0004653 // polypeptide N-acetylgalactosaminyltransferase activity // inferred from electronic annotation /// 0004653 // polypeptide N-acetylgalactosaminyltransferase activity // inferred from direct assay /// 0005509 // calcium ion binding // inferred from electronic annotation /// 0005529 // sugar…	chr18:31488593-31545792 (+) // 98.17 // q12.2
202741_at	-2.25811	-1.17512	2.25811	down	-3.64849	-1.8673	3.64849	down	PRKACB	5567	0006468 // protein amino acid phosphorylation // inferred from direct assay /// 0006468 // protein amino acid phosphorylation // inferred from electronic annotation /// 0007165 // signal transduction // traceable author statement /// 0007188 // G-protein signaling, coupled to cAMP nucleotide second messenger // traceable author statement /// 0007243 // protein kinase cascade // not recorded /// 0…	0005634 // nucleus // inferred from electronic annotation /// 0005737 // cytoplasm // inferred from electronic annotation /// 0005952 // cAMP-dependent protein kinase complex // traceable author statement	0000166 // nucleotide binding // inferred from electronic annotation /// 0000287 // magnesium ion binding // inferred from direct assay /// 0004672 // protein kinase activity // inferred from electronic annotation /// 0004674 // protein serine/threonine kinase activity // inferred from electronic annotation /// 0004691 // cAMP-dependent protein kinase activity // inferred from direct assay /// 00…	chr1:84316435-84476769 (+) // 92.73 // p31.1
213558_at	-2.84476	-1.50831	2.84476	down	-3.6259	-1.85834	3.6259	down	PCLO	27445	0006810 // transport // inferred from electronic annotation /// 0007010 // cytoskeleton organization // inferred from sequence or structural similarity /// 0016079 // synaptic vesicle exocytosis // non-traceable author statement	0005856 // cytoskeleton // non-traceable author statement /// 0008021 // synaptic vesicle // inferred from electronic annotation /// 0016020 // membrane // inferred from electronic annotation /// 0030054 // cell junction // inferred from electronic annotation /// 0045202 // synapse // inferred from sequence or structural similarity /// 0045202 // synapse // inferred from electronic annotation	0005215 // transporter activity // inferred from electronic annotation /// 0005509 // calcium ion binding // inferred from sequence or structural similarity /// 0005509 // calcium ion binding // inferred from electronic annotation /// 0005515 // protein binding // inferred from electronic annotation /// 0005522 // profilin binding // inferred from sequence or structural similarity /// 0005544 // …	chr7:82287731-82384070 (-) // 99.12 // q21.11
209656_s_at	-2.25535	-1.17335	2.25535	down	-3.59311	-1.84523	3.59311	down	TMEM47	83604		0005886 // plasma membrane // inferred from direct assay /// 0016020 // membrane // inferred from electronic annotation /// 0016021 // integral to membrane // inferred from electronic annotation /// 0030054 // cell junction // inferred from electronic annotation		chrX:34555122-34585076 (-) // 95.03 // p21.1
228006_at	-2.33971	-1.22633	2.33971	down	-3.57689	-1.83871	3.57689	down						chr10:89719712-89721667 (+) // 87.74 // q23.31
204953_at	-1.60163	-0.679536	1.60163	down	-3.53495	-1.82169	3.53495	down	SNAP91	9892	0048268 // clathrin coat assembly // inferred from electronic annotation	0005886 // plasma membrane // inferred from electronic annotation /// 0005905 // coated pit // inferred from electronic annotation /// 0016020 // membrane // inferred from electronic annotation /// 0030118 // clathrin coat // inferred from electronic annotation	0005543 // phospholipid binding // inferred from electronic annotation /// 0005545 // phosphatidylinositol binding // inferred from electronic annotation /// 0030276 // clathrin binding // inferred from electronic annotation	chr6:84319331-84475495 (-) // 96.22 // q14.2
205226_at	-2.35321	-1.23463	2.35321	down	-3.52011	-1.81562	3.52011	down	PDGFRL	5157		0005576 // extracellular region // inferred from electronic annotation	0004872 // receptor activity // inferred from electronic annotation /// 0004992 // platelet activating factor receptor activity // traceable author statement /// 0005019 // platelet-derived growth factor beta-receptor activity // traceable author statement	chr8:17478985-17544903 (+) // 99.87 // p22
201722_s_at	-2.28339	-1.19118	2.28339	down	-3.51737	-1.8145	3.51737	down	GALNT1	2589	0006493 // protein amino acid O-linked glycosylation // inferred from electronic annotation /// 0006493 // protein amino acid O-linked glycosylation // traceable author statement /// 0018242 // protein amino acid O-linked glycosylation via serine // inferred from direct assay /// 0018243 // protein amino acid O-linked glycosylation via threonine // inferred from direct assay	0005576 // extracellular region // inferred from electronic annotation /// 0005794 // Golgi apparatus // inferred from electronic annotation /// 0005794 // Golgi apparatus // inferred from direct assay /// 0016020 // membrane // inferred from electronic annotation /// 0016021 // integral to membrane // inferred from electronic annotation /// 0048471 // perinuclear region of cytoplasm // inferred …	0004653 // polypeptide N-acetylgalactosaminyltransferase activity // traceable author statement /// 0004653 // polypeptide N-acetylgalactosaminyltransferase activity // inferred from electronic annotation /// 0004653 // polypeptide N-acetylgalactosaminyltransferase activity // inferred from direct assay /// 0005509 // calcium ion binding // inferred from electronic annotation /// 0005529 // sugar…	chr18:31488589-31545794 (+) // 98.13 // q12.2
230109_at	-2.87157	-1.52184	2.87157	down	-3.50653	-1.81005	3.50653	down	PDE7B	27115	0007165 // signal transduction // traceable author statement /// 0007165 // signal transduction // inferred from electronic annotation /// 0007268 // synaptic transmission // traceable author statement		0003824 // catalytic activity // inferred from electronic annotation /// 0004114 // 3',5'-cyclic-nucleotide phosphodiesterase activity // inferred from electronic annotation /// 0004115 // 3',5'-cyclic-AMP phosphodiesterase activity // traceable author statement /// 0004115 // 3',5'-cyclic-AMP phosphodiesterase activity // inferred from electronic annotation /// 0016787 // hydrolase activity // i…	chr6:136536625-136558407 (+) // 82.8 // q23.3
228739_at	-2.12493	-1.08741	2.12493	down	-3.49629	-1.80583	3.49629	down	CYS1	192668		0005929 // cilium // inferred from electronic annotation /// 0005932 // microtubule basal body // inferred from electronic annotation /// 0035085 // cilium axoneme // inferred from electronic annotation /// 0042995 // cell projection // inferred from electronic annotation		chr2:10114053-10115228 (-) // 92.59 // p25.1
212488_at	-2.54297	-1.34652	2.54297	down	-3.46731	-1.79382	3.46731	down	COL5A1	1289	0001568 // blood vessel development // inferred from electronic annotation /// 0003007 // heart morphogenesis // inferred from electronic annotation /// 0007155 // cell adhesion // inferred from mutant phenotype /// 0007155 // cell adhesion // inferred from electronic annotation /// 0016477 // cell migration // inferred from mutant phenotype /// 0030199 // collagen fibril organization // inferred…	0005576 // extracellular region // inferred from electronic annotation /// 0005578 // proteinaceous extracellular matrix // inferred from electronic annotation /// 0005581 // collagen // inferred from electronic annotation /// 0005588 // collagen type V // inferred from mutant phenotype /// 0005588 // collagen type V // traceable author statement /// 0005604 // basement membrane // inferred from …	0005178 // integrin binding // non-traceable author statement /// 0005198 // structural molecule activity // inferred from electronic annotation /// 0005201 // extracellular matrix structural constituent // inferred from electronic annotation /// 0005515 // protein binding // inferred from electronic annotation /// 0008201 // heparin binding // inferred from direct assay /// 0008201 // heparin bi…	chr9:136874152-136876509 (+) // 99.36 // q34.3
212239_at	-2.44317	-1.28875	2.44317	down	-3.45497	-1.78867	3.45497	down	PIK3R1	5295	0001953 // negative regulation of cell-matrix adhesion // inferred from electronic annotation /// 0006468 // protein amino acid phosphorylation // inferred from electronic annotation /// 0007165 // signal transduction // inferred from electronic annotation /// 0008286 // insulin receptor signaling pathway // inferred from physical interaction /// 0014065 // phosphoinositide 3-kinase cascade // in…	0005622 // intracellular // inferred from electronic annotation /// 0005737 // cytoplasm // inferred from electronic annotation /// 0005737 // cytoplasm // inferred from direct assay /// 0005829 // cytosol // not recorded /// 0005829 // cytosol // inferred from electronic annotation /// 0005942 // phosphoinositide 3-kinase complex // inferred from electronic annotation /// 0005943 // 1-phosphatid…	0005158 // insulin receptor binding // inferred from physical interaction /// 0005159 // insulin-like growth factor receptor binding // inferred from physical interaction /// 0005515 // protein binding // inferred from electronic annotation /// 0005515 // protein binding // inferred from physical interaction /// 0005545 // phosphatidylinositol binding // non-traceable author statement /// 0016301…	chr5:67557872-67633403 (+) // 94.17 // q13.1
238756_at	-2.68065	-1.42259	2.68065	down	-3.45307	-1.78788	3.45307	down	GAS2L3	283431	0007050 // cell cycle arrest // inferred from electronic annotation			chr12:99545476-99546197 (+) // 95.69 // q23.1
242468_at	-2.06023	-1.0428	2.06023	down	-3.40552	-1.76787	3.40552	down						chr20:15825195-15825936 (-) // 70.61 // p12.1
212977_at	-1.30767	-0.386995	1.30767	down	-3.40198	-1.76638	3.40198	down	CXCR7	57007	0007165 // signal transduction // inferred from electronic annotation /// 0007186 // G-protein coupled receptor protein signaling pathway // inferred from electronic annotation /// 0044419 // interspecies interaction between organisms // inferred from electronic annotation	0005886 // plasma membrane // inferred from electronic annotation /// 0016020 // membrane // inferred from electronic annotation /// 0016021 // integral to membrane // non-traceable author statement /// 0016021 // integral to membrane // inferred from electronic annotation	0004871 // signal transducer activity // inferred from electronic annotation /// 0004872 // receptor activity // inferred from electronic annotation /// 0004930 // G-protein coupled receptor activity // inferred from electronic annotation /// 0005515 // protein binding // inferred from physical interaction	chr2:237143226-237155736 (+) // 94.04 // q37.3
202326_at	-1.98756	-0.990997	1.98756	down	-3.38768	-1.7603	3.38768	down	EHMT2	10919	0016568 // chromatin modification // inferred from electronic annotation	0005634 // nucleus // inferred from electronic annotation	0005515 // protein binding // non-traceable author statement /// 0005515 // protein binding // inferred from physical interaction /// 0008168 // methyltransferase activity // inferred from electronic annotation /// 0008270 // zinc ion binding // inferred from electronic annotation /// 0016740 // transferase activity // inferred from electronic annotation /// 0018024 // histone-lysine N-methyltran…	chr6:31955517-31968668 (-) // 97.02 // p21.32 /// chr6_cox_hap1:3293799-3306950 (-) // 97.02 // /// chr6_qbl_hap2:3095277-3108427 (-) // 97.05 //
204646_at	-2.77624	-1.47313	2.77624	down	-3.38489	-1.75911	3.38489	down	DPYD	1806	0006145 // purine base catabolic process // inferred from mutant phenotype /// 0006207 // 'de novo' pyrimidine base biosynthetic process // inferred from electronic annotation /// 0006208 // pyrimidine base catabolic process // inferred from electronic annotation /// 0006208 // pyrimidine base catabolic process // inferred from mutant phenotype /// 0006208 // pyrimidine base catabolic process // …	0005737 // cytoplasm // inferred from direct assay /// 0005737 // cytoplasm // inferred from electronic annotation /// 0005829 // cytosol // not recorded /// 0005829 // cytosol // inferred from direct assay /// 0005829 // cytosol // inferred from electronic annotation	0003824 // catalytic activity // inferred from electronic annotation /// 0004152 // dihydroorotate dehydrogenase activity // inferred from electronic annotation /// 0004158 // dihydroorotate oxidase activity // inferred from electronic annotation /// 0004159 // dihydrouracil dehydrogenase (NAD+) activity // not recorded /// 0005488 // binding // inferred from electronic annotation /// 0005506 // …	chr1:97315889-98159167 (-) // 98.53 // p21.3
205413_at	-2.7838	-1.47706	2.7838	down	-3.37237	-1.75376	3.37237	down	MPPED2	744	0007399 // nervous system development // traceable author statement		0016787 // hydrolase activity // inferred from electronic annotation	chr11:30388349-30558616 (-) // 97.84 // p14.1
211423_s_at	-2.36091	-1.23934	2.36091	down	-3.36918	-1.7524	3.36918	down	SC5DL	6309	0006629 // lipid metabolic process // traceable author statement /// 0006633 // fatty acid biosynthetic process // inferred from electronic annotation /// 0006694 // steroid biosynthetic process // inferred from electronic annotation /// 0008610 // lipid biosynthetic process // inferred from electronic annotation /// 0016126 // sterol biosynthetic process // inferred from electronic annotation //…	0005783 // endoplasmic reticulum // inferred from electronic annotation /// 0005789 // endoplasmic reticulum membrane // inferred from electronic annotation /// 0016020 // membrane // inferred from electronic annotation /// 0016021 // integral to membrane // inferred from electronic annotation	0000248 // C-5 sterol desaturase activity // traceable author statement /// 0005506 // iron ion binding // inferred from electronic annotation /// 0016491 // oxidoreductase activity // inferred from electronic annotation /// 0050046 // lathosterol oxidase activity // inferred from electronic annotation	chr11:120668689-120684549 (+) // 90.13 // q23.3
203908_at	-1.76768	-0.821853	1.76768	down	-3.33594	-1.7381	3.33594	down	SLC4A4	8671	0006810 // transport // inferred from electronic annotation /// 0006810 // transport // traceable author statement /// 0006811 // ion transport // inferred from electronic annotation /// 0006814 // sodium ion transport // inferred from electronic annotation /// 0006820 // anion transport // inferred from electronic annotation	0005886 // plasma membrane // inferred from electronic annotation /// 0005887 // integral to plasma membrane // traceable author statement /// 0016020 // membrane // inferred from electronic annotation /// 0016021 // integral to membrane // inferred from electronic annotation /// 0016323 // basolateral plasma membrane // inferred from electronic annotation	0005215 // transporter activity // inferred from electronic annotation /// 0005452 // inorganic anion exchanger activity // inferred from electronic annotation /// 0008509 // anion transmembrane transporter activity // inferred from electronic annotation /// 0008510 // sodium:bicarbonate symporter activity // traceable author statement /// 0015293 // symporter activity // inferred from electronic…	chr4:72423680-72656663 (+) // 99.3 // q13.3
209655_s_at	-1.72496	-0.78656	1.72496	down	-3.31174	-1.72759	3.31174	down	TMEM47	83604		0005886 // plasma membrane // inferred from direct assay /// 0016020 // membrane // inferred from electronic annotation /// 0016021 // integral to membrane // inferred from electronic annotation /// 0030054 // cell junction // inferred from electronic annotation		chrX:34555113-34585322 (-) // 94.12 // p21.1
203817_at	-2.16054	-1.11139	2.16054	down	-3.29742	-1.72134	3.29742	down	GUCY1B3	2983	0006182 // cGMP biosynthetic process // inferred from electronic annotation /// 0007242 // intracellular signaling cascade // inferred from electronic annotation /// 0007263 // nitric oxide mediated signal transduction // traceable author statement /// 0008015 // blood circulation // traceable author statement /// 0009190 // cyclic nucleotide biosynthetic process // inferred from electronic annot…	0005737 // cytoplasm // inferred from electronic annotation /// 0008074 // guanylate cyclase complex, soluble // traceable author statement	0004383 // guanylate cyclase activity // traceable author statement /// 0004383 // guanylate cyclase activity // inferred from electronic annotation /// 0004872 // receptor activity // traceable author statement /// 0005506 // iron ion binding // inferred from electronic annotation /// 0016829 // lyase activity // inferred from electronic annotation /// 0016849 // phosphorus-oxygen lyase activity…	chr4:156899663-156948233 (+) // 96.73 // q32.1
228067_at	-1.45927	-0.545246	1.45927	down	-3.29485	-1.72021	3.29485	down	C2orf55	343990				chr2:98776740-98777507 (-) // 97.34 // q11.2
229942_at	-2.267	-1.18079	2.267	down	-3.29247	-1.71917	3.29247	down	BNC2	54796	0006350 // transcription // inferred from electronic annotation /// 0006355 // regulation of transcription, DNA-dependent // inferred from electronic annotation	0005622 // intracellular // inferred from electronic annotation /// 0005634 // nucleus // inferred from electronic annotation	0008270 // zinc ion binding // inferred from electronic annotation /// 0046872 // metal ion binding // inferred from electronic annotation	chr9:16399501-16400473 (-) // 77.44 // p22.3
236773_at	-2.66496	-1.41411	2.66496	down	-3.26929	-1.70898	3.26929	down						chr20:15814461-15814858 (-) // 73.2 // p12.1
209087_x_at	-1.84742	-0.885509	1.84742	down	-3.26328	-1.70632	3.26328	down	MCAM	4162	0007155 // cell adhesion // traceable author statement /// 0007155 // cell adhesion // inferred from electronic annotation /// 0009653 // anatomical structure morphogenesis // traceable author statement	0005634 // nucleus // inferred from direct assay /// 0005737 // cytoplasm // inferred from direct assay /// 0005794 // Golgi apparatus // inferred from direct assay /// 0005886 // plasma membrane // non-traceable author statement /// 0005886 // plasma membrane // inferred from direct assay /// 0016020 // membrane // inferred from electronic annotation /// 0016021 // integral to membrane // inferr…	0005515 // protein binding // inferred from electronic annotation	chr11:118684451-118693036 (-) // 87.35 // q23.3
210292_s_at	-2.08944	-1.06312	2.08944	down	-3.26319	-1.70628	3.26319	down	PCDH11X /// PCDH11Y	27328 /// 83259	0007155 // cell adhesion // inferred from electronic annotation /// 0007156 // homophilic cell adhesion // inferred from electronic annotation	0005730 // nucleolus // inferred from direct assay /// 0005737 // cytoplasm // inferred from direct assay /// 0005886 // plasma membrane // traceable author statement /// 0005886 // plasma membrane // inferred from electronic annotation /// 0005887 // integral to plasma membrane // traceable author statement /// 0016020 // membrane // inferred from electronic annotation /// 0016021 // integral to…	0005509 // calcium ion binding // inferred from electronic annotation /// 0005515 // protein binding // inferred from electronic annotation	chrX:90976314-91764882 (+) // 94.56 // q21.31 /// chrY:4984128-5670262 (+) // 91.83 // p11.2
213405_at	-2.62898	-1.3945	2.62898	down	-3.23756	-1.69491	3.23756	down	RAB22A	57403	0006810 // transport // inferred from electronic annotation /// 0006897 // endocytosis // inferred from direct assay /// 0007032 // endosome organization // inferred from expression pattern /// 0007264 // small GTPase mediated signal transduction // inferred from electronic annotation /// 0015031 // protein transport // inferred from electronic annotation	0005768 // endosome // inferred from electronic annotation /// 0005769 // early endosome // inferred from direct assay /// 0005886 // plasma membrane // inferred from direct assay /// 0005886 // plasma membrane // inferred from electronic annotation /// 0010008 // endosome membrane // inferred from electronic annotation /// 0016020 // membrane // inferred from electronic annotation	0000166 // nucleotide binding // inferred from electronic annotation /// 0003924 // GTPase activity // traceable author statement /// 0005515 // protein binding // inferred from physical interaction /// 0005515 // protein binding // non-traceable author statement /// 0005525 // GTP binding // traceable author statement /// 0005525 // GTP binding // inferred from electronic annotation	chr20:56374873-56375969 (+) // 76.21 // q13.32
225275_at	-1.99522	-0.996545	1.99522	down	-3.22569	-1.68961	3.22569	down	EDIL3	10085	0007155 // cell adhesion // inferred from electronic annotation /// 0007275 // multicellular organismal development // inferred from electronic annotation	0005576 // extracellular region // inferred from electronic annotation	0005178 // integrin binding // traceable author statement /// 0005509 // calcium ion binding // inferred from electronic annotation /// 0005515 // protein binding // inferred from electronic annotation	chr5:83272128-83274712 (-) // 99.23 // q14.3
227174_at	-1.83584	-0.876437	1.83584	down	-3.22315	-1.68847	3.22315	down	WDR72	256764				chr15:51594651-51596763 (-) // 88.62 // q21.3
238478_at	-1.88756	-0.916522	1.88756	down	-3.22242	-1.68815	3.22242	down	BNC2	54796	0006350 // transcription // inferred from electronic annotation /// 0006355 // regulation of transcription, DNA-dependent // inferred from electronic annotation	0005622 // intracellular // inferred from electronic annotation /// 0005634 // nucleus // inferred from electronic annotation	0008270 // zinc ion binding // inferred from electronic annotation /// 0046872 // metal ion binding // inferred from electronic annotation	chr9:16403198-16404303 (-) // 98.83 // p22.3
224374_s_at	-2.08924	-1.06298	2.08924	down	-3.20119	-1.67861	3.20119	down	EMILIN2	84034	0007155 // cell adhesion // inferred from electronic annotation	0005576 // extracellular region // inferred from direct assay /// 0005576 // extracellular region // inferred from electronic annotation /// 0005578 // proteinaceous extracellular matrix // inferred from electronic annotation	0005515 // protein binding // inferred from physical interaction /// 0005515 // protein binding // inferred from electronic annotation /// 0030023 // extracellular matrix constituent conferring elasticity // non-traceable author statement	chr18:2837027-2904090 (+) // 98.63 // p11.32
236892_s_at	-2.29992	-1.20158	2.29992	down	-3.17917	-1.66865	3.17917	down	LOC100130740	100130740				chr17:44034251-44034696 (+) // 96.95 // q21.32
202742_s_at	-1.4177	-0.503555	1.4177	down	-3.17596	-1.66719	3.17596	down	PRKACB	5567	0006468 // protein amino acid phosphorylation // inferred from direct assay /// 0006468 // protein amino acid phosphorylation // inferred from electronic annotation /// 0007165 // signal transduction // traceable author statement /// 0007188 // G-protein signaling, coupled to cAMP nucleotide second messenger // traceable author statement /// 0007243 // protein kinase cascade // not recorded /// 0…	0005634 // nucleus // inferred from electronic annotation /// 0005737 // cytoplasm // inferred from electronic annotation /// 0005952 // cAMP-dependent protein kinase complex // traceable author statement	0000166 // nucleotide binding // inferred from electronic annotation /// 0000287 // magnesium ion binding // inferred from direct assay /// 0004672 // protein kinase activity // inferred from electronic annotation /// 0004674 // protein serine/threonine kinase activity // inferred from electronic annotation /// 0004691 // cAMP-dependent protein kinase activity // inferred from direct assay /// 00…	chr1:84316549-84475419 (+) // 99.93 // p31.1
225447_at	-2.15772	-1.10951	2.15772	down	-3.14348	-1.65236	3.14348	down	GPD2	2820	0006072 // glycerol-3-phosphate metabolic process // inferred from electronic annotation /// 0006094 // gluconeogenesis // inferred from electronic annotation /// 0055114 // oxidation reduction // inferred from electronic annotation	0005739 // mitochondrion // inferred from electronic annotation /// 0005743 // mitochondrial inner membrane // inferred from electronic annotation /// 0009331 // glycerol-3-phosphate dehydrogenase complex // inferred from electronic annotation	0004368 // glycerol-3-phosphate dehydrogenase activity // traceable author statement /// 0004368 // glycerol-3-phosphate dehydrogenase activity // inferred from electronic annotation /// 0005509 // calcium ion binding // traceable author statement /// 0005509 // calcium ion binding // inferred from electronic annotation /// 0016491 // oxidoreductase activity // inferred from electronic annotation	chr2:157148136-157151160 (+) // 98.13 // q24.1
227233_at	-2.31768	-1.21268	2.31768	down	-3.14114	-1.65129	3.14114	down	TSPAN2	10100		0016020 // membrane // inferred from electronic annotation /// 0016021 // integral to membrane // traceable author statement /// 0016021 // integral to membrane // inferred from electronic annotation		chr1:115392062-115394556 (-) // 86.62 // p13.2
207808_s_at	-1.8848	-0.914414	1.8848	down	-3.13771	-1.64971	3.13771	down	PROS1	5627	0007596 // blood coagulation // traceable author statement /// 0007596 // blood coagulation // inferred from electronic annotation	0005576 // extracellular region // non-traceable author statement /// 0005576 // extracellular region // inferred from electronic annotation /// 0005634 // nucleus // inferred from direct assay /// 0005737 // cytoplasm // inferred from direct assay /// 0016020 // membrane // inferred from electronic annotation /// 0016021 // integral to membrane // inferred from electronic annotation	0004866 // endopeptidase inhibitor activity // traceable author statement /// 0005509 // calcium ion binding // inferred from electronic annotation	chr3:95074646-95175395 (-) // 98.49 // q11.2 /// chr3:90333023-90389254 (-) // 88.97 // p11.1
235709_at	-2.25851	-1.17537	2.25851	down	-3.13587	-1.64887	3.13587	down	GAS2L3	283431	0007050 // cell cycle arrest // inferred from electronic annotation			chr12:99541700-99542817 (+) // 99.73 // q23.1
210046_s_at	-1.85894	-0.894479	1.85894	down	-3.12584	-1.64424	3.12584	down	IDH2	3418	0005975 // carbohydrate metabolic process // non-traceable author statement /// 0006097 // glyoxylate cycle // inferred from electronic annotation /// 0006099 // tricarboxylic acid cycle // inferred from electronic annotation /// 0006102 // isocitrate metabolic process // inferred from electronic annotation /// 0008152 // metabolic process // non-traceable author statement /// 0055114 // oxidatio…	0005739 // mitochondrion // inferred from electronic annotation /// 0005739 // mitochondrion // inferred from direct assay	0000287 // magnesium ion binding // inferred from electronic annotation /// 0004450 // isocitrate dehydrogenase (NADP+) activity // inferred from electronic annotation /// 0004450 // isocitrate dehydrogenase (NADP+) activity // non-traceable author statement /// 0016491 // oxidoreductase activity // inferred from electronic annotation /// 0016616 // oxidoreductase activity, acting on the CH-OH gr…	chr15:88428219-88434864 (-) // 88.6 // q26.1
1560359_at	-2.57497	-1.36455	2.57497	down	-3.11812	-1.64068	3.11812	down	PELO	53918	0006412 // translation // inferred from electronic annotation /// 0007049 // cell cycle // inferred from electronic annotation /// 0007155 // cell adhesion // inferred from electronic annotation /// 0007160 // cell-matrix adhesion // non-traceable author statement /// 0007229 // integrin-mediated signaling pathway // inferred from electronic annotation /// 0008283 // cell proliferation // inferre…	0005634 // nucleus // inferred from electronic annotation /// 0005737 // cytoplasm // inferred from electronic annotation /// 0008305 // integrin complex // inferred from electronic annotation /// 0008305 // integrin complex // traceable author statement /// 0009897 // external side of plasma membrane // inferred from electronic annotation /// 0016020 // membrane // inferred from electronic annot…	0000287 // magnesium ion binding // inferred from electronic annotation /// 0004518 // nuclease activity // inferred from electronic annotation /// 0004519 // endonuclease activity // inferred from electronic annotation /// 0004872 // receptor activity // inferred from electronic annotation /// 0005509 // calcium ion binding // inferred from electronic annotation /// 0005515 // protein binding //…	chr5:52288004-52290794 (+) // 99.75 // q11.2
228531_at	-1.76514	-0.819786	1.76514	down	-3.05559	-1.61145	3.05559	down	SAMD9	54809		0005737 // cytoplasm // inferred from electronic annotation		chr7:92566766-92567235 (-) // 32.92 // q21.2
1559459_at	-1.78206	-0.833544	1.78206	down	-3.05225	-1.60987	3.05225	down	LOC613266	613266				chr20:15820980-15822922 (-) // 79.61 // p12.1
212249_at	-1.89737	-0.924001	1.89737	down	-3.05097	-1.60927	3.05097	down	PIK3R1	5295	0001953 // negative regulation of cell-matrix adhesion // inferred from electronic annotation /// 0006468 // protein amino acid phosphorylation // inferred from electronic annotation /// 0007165 // signal transduction // inferred from electronic annotation /// 0008286 // insulin receptor signaling pathway // inferred from physical interaction /// 0014065 // phosphoinositide 3-kinase cascade // in…	0005622 // intracellular // inferred from electronic annotation /// 0005737 // cytoplasm // inferred from electronic annotation /// 0005737 // cytoplasm // inferred from direct assay /// 0005829 // cytosol // not recorded /// 0005829 // cytosol // inferred from electronic annotation /// 0005942 // phosphoinositide 3-kinase complex // inferred from electronic annotation /// 0005943 // 1-phosphatid…	0005158 // insulin receptor binding // inferred from physical interaction /// 0005159 // insulin-like growth factor receptor binding // inferred from physical interaction /// 0005515 // protein binding // inferred from electronic annotation /// 0005515 // protein binding // inferred from physical interaction /// 0005545 // phosphatidylinositol binding // non-traceable author statement /// 0016301…	chr5:67557872-67633403 (+) // 94.17 // q13.1
209569_x_at	-1.79106	-0.840815	1.79106	down	-3.04108	-1.60458	3.04108	down	D4S234E	27065	0007212 // dopamine receptor signaling pathway // inferred from electronic annotation	0000139 // Golgi membrane // inferred from electronic annotation /// 0005634 // nucleus // traceable author statement /// 0005737 // cytoplasm // traceable author statement /// 0005794 // Golgi apparatus // inferred from electronic annotation /// 0016020 // membrane // inferred from electronic annotation /// 0016021 // integral to membrane // inferred from electronic annotation	0050780 // dopamine receptor binding // inferred from electronic annotation	chr4:4439396-4471686 (+) // 90.23 // p16.2
243718_at	-2.88403	-1.52809	2.88403	down	-3.02969	-1.59917	3.02969	down						chr9:45380100-45381055 (+) // 15.64 // p11.2 /// chr9:45766343-45767299 (+) // 15.54 // p11.2 /// chr21_random:1156011-1156962 (-) // 15.34 // /// chr4:133067723-133068677 (-) // 15.44 // q28.3 /// chr9:42192117-42193078 (-) // 17.03 // p12 /// chr9:69836786-69837739 (-) // 17.13 // q12 /// chr9:67739312-67740270 (-) // 15.54 // q12
223178_s_at	-2.00977	-1.00703	2.00977	down	-3.02872	-1.59871	3.02872	down	NT5DC1	221294			0000287 // magnesium ion binding // inferred from electronic annotation /// 0016787 // hydrolase activity // inferred from electronic annotation /// 0046872 // metal ion binding // inferred from electronic annotation	chr6:116672099-116673545 (+) // 68.72 // q22.1
210869_s_at	-1.75718	-0.813259	1.75718	down	-3.02615	-1.59748	3.02615	down	MCAM	4162	0007155 // cell adhesion // traceable author statement /// 0007155 // cell adhesion // inferred from electronic annotation /// 0009653 // anatomical structure morphogenesis // traceable author statement	0005634 // nucleus // inferred from direct assay /// 0005737 // cytoplasm // inferred from direct assay /// 0005794 // Golgi apparatus // inferred from direct assay /// 0005886 // plasma membrane // non-traceable author statement /// 0005886 // plasma membrane // inferred from direct assay /// 0016020 // membrane // inferred from electronic annotation /// 0016021 // integral to membrane // inferr…	0005515 // protein binding // inferred from electronic annotation	chr11:118684906-118693028 (-) // 86.44 // q23.3
201723_s_at	-1.99294	-0.994898	1.99294	down	-2.99322	-1.5817	2.99322	down	GALNT1	2589	0006493 // protein amino acid O-linked glycosylation // inferred from electronic annotation /// 0006493 // protein amino acid O-linked glycosylation // traceable author statement /// 0018242 // protein amino acid O-linked glycosylation via serine // inferred from direct assay /// 0018243 // protein amino acid O-linked glycosylation via threonine // inferred from direct assay	0005576 // extracellular region // inferred from electronic annotation /// 0005794 // Golgi apparatus // inferred from electronic annotation /// 0005794 // Golgi apparatus // inferred from direct assay /// 0016020 // membrane // inferred from electronic annotation /// 0016021 // integral to membrane // inferred from electronic annotation /// 0048471 // perinuclear region of cytoplasm // inferred …	0004653 // polypeptide N-acetylgalactosaminyltransferase activity // traceable author statement /// 0004653 // polypeptide N-acetylgalactosaminyltransferase activity // inferred from electronic annotation /// 0004653 // polypeptide N-acetylgalactosaminyltransferase activity // inferred from direct assay /// 0005509 // calcium ion binding // inferred from electronic annotation /// 0005529 // sugar…	chr18:31488593-31544206 (+) // 97.94 // q12.2
201990_s_at	-1.9921	-0.99429	1.9921	down	-2.98807	-1.57921	2.98807	down	CREBL2	1389	0006350 // transcription // traceable author statement /// 0006350 // transcription // inferred from electronic annotation /// 0006355 // regulation of transcription, DNA-dependent // inferred from electronic annotation /// 0007049 // cell cycle // inferred from electronic annotation /// 0007165 // signal transduction // traceable author statement /// 0045786 // negative regulation of cell cycle …	0005634 // nucleus // traceable author statement /// 0005634 // nucleus // inferred from electronic annotation	0003677 // DNA binding // inferred from electronic annotation /// 0003700 // transcription factor activity // traceable author statement /// 0003700 // transcription factor activity // inferred from electronic annotation /// 0043565 // sequence-specific DNA binding // inferred from electronic annotation /// 0046983 // protein dimerization activity // inferred from electronic annotation	chr12:12656097-12689308 (+) // 96.0 // p13.1
210650_s_at	-2.03926	-1.02805	2.03926	down	-2.97583	-1.57329	2.97583	down	PCLO	27445	0006810 // transport // inferred from electronic annotation /// 0007010 // cytoskeleton organization // inferred from sequence or structural similarity /// 0016079 // synaptic vesicle exocytosis // non-traceable author statement	0005856 // cytoskeleton // non-traceable author statement /// 0008021 // synaptic vesicle // inferred from electronic annotation /// 0016020 // membrane // inferred from electronic annotation /// 0030054 // cell junction // inferred from electronic annotation /// 0045202 // synapse // inferred from sequence or structural similarity /// 0045202 // synapse // inferred from electronic annotation	0005215 // transporter activity // inferred from electronic annotation /// 0005509 // calcium ion binding // inferred from sequence or structural similarity /// 0005509 // calcium ion binding // inferred from electronic annotation /// 0005515 // protein binding // inferred from electronic annotation /// 0005522 // profilin binding // inferred from sequence or structural similarity /// 0005544 // …	chr7:82289360-82346714 (-) // 95.5 // q21.11
218807_at	-1.52552	-0.609298	1.52552	down	-2.96886	-1.56991	2.96886	down	VAV3	10451	0006906 // vesicle fusion // inferred from electronic annotation /// 0007229 // integrin-mediated signaling pathway // inferred from electronic annotation /// 0007242 // intracellular signaling cascade // inferred from electronic annotation /// 0007264 // small GTPase mediated signal transduction // traceable author statement /// 0007264 // small GTPase mediated signal transduction // inferred fr…	0005622 // intracellular // inferred from electronic annotation /// 0005737 // cytoplasm // inferred from electronic annotation /// 0005886 // plasma membrane // inferred from electronic annotation	0005070 // SH3/SH2 adaptor activity // traceable author statement /// 0005085 // guanyl-nucleotide exchange factor activity // inferred from electronic annotation /// 0005089 // Rho guanyl-nucleotide exchange factor activity // inferred from electronic annotation /// 0005096 // GTPase activator activity // traceable author statement /// 0005154 // epidermal growth factor receptor binding // infer…	chr1:107915312-108309061 (-) // 99.48 // p13.3
229459_at	-2.24503	-1.16674	2.24503	down	-2.96504	-1.56805	2.96504	down	FAM19A5	25817		0005576 // extracellular region // inferred from electronic annotation /// 0016020 // membrane // inferred from electronic annotation /// 0016021 // integral to membrane // inferred from electronic annotation		chr22:47533302-47533747 (+) // 97.37 // q13.32
213664_at	-2.24252	-1.16512	2.24252	down	-2.96502	-1.56804	2.96502	down	SLC1A1	6505	0006810 // transport // inferred from electronic annotation /// 0006835 // dicarboxylic acid transport // inferred from electronic annotation /// 0007268 // synaptic transmission // traceable author statement /// 0015813 // L-glutamate transport // traceable author statement	0005624 // membrane fraction // traceable author statement /// 0005887 // integral to plasma membrane // traceable author statement /// 0016020 // membrane // inferred from electronic annotation /// 0016021 // integral to membrane // inferred from electronic annotation	0005313 // L-glutamate transmembrane transporter activity // traceable author statement /// 0015293 // symporter activity // inferred from electronic annotation /// 0015501 // glutamate:sodium symporter activity // inferred from electronic annotation /// 0017153 // sodium:dicarboxylate symporter activity // inferred from electronic annotation	chr9:4576152-4577468 (+) // 95.32 // p24.2
222891_s_at	-1.77086	-0.82445	1.77086	down	-2.96295	-1.56704	2.96295	down	BCL11A	53335	0006350 // transcription // inferred from electronic annotation /// 0006355 // regulation of transcription, DNA-dependent // inferred from electronic annotation /// 0030097 // hemopoiesis // non-traceable author statement	0005622 // intracellular // inferred from electronic annotation /// 0005634 // nucleus // non-traceable author statement /// 0005634 // nucleus // inferred from electronic annotation /// 0005737 // cytoplasm // non-traceable author statement /// 0005737 // cytoplasm // inferred from electronic annotation	0003676 // nucleic acid binding // inferred from electronic annotation /// 0008270 // zinc ion binding // inferred from electronic annotation /// 0046872 // metal ion binding // inferred from electronic annotation	chr2:60537832-60634137 (-) // 92.76 // p16.1
225811_at	-2.37066	-1.24529	2.37066	down	-2.96144	-1.5663	2.96144	down	C11orf58	10944				chr11:16734956-16736461 (+) // 90.34 // p15.1
227179_at	-1.90301	-0.928284	1.90301	down	-2.94854	-1.56	2.94854	down	STAU2	27067	0006810 // transport // inferred from electronic annotation	0005622 // intracellular // inferred from electronic annotation /// 0005634 // nucleus // inferred from electronic annotation /// 0005737 // cytoplasm // inferred from electronic annotation /// 0005783 // endoplasmic reticulum // inferred from electronic annotation /// 0005874 // microtubule // inferred from electronic annotation	0003723 // RNA binding // inferred from electronic annotation /// 0003725 // double-stranded RNA binding // traceable author statement /// 0003725 // double-stranded RNA binding // inferred from electronic annotation	chr8:74495159-74821629 (-) // 98.93 // q21.11
213032_at	-2.11871	-1.08319	2.11871	down	-2.94261	-1.5571	2.94261	down	NFIB	4781	0006260 // DNA replication // inferred from electronic annotation /// 0006350 // transcription // inferred from electronic annotation /// 0006355 // regulation of transcription, DNA-dependent // inferred from electronic annotation /// 0008285 // negative regulation of cell proliferation // inferred from electronic annotation /// 0030324 // lung development // inferred from electronic annotation /…	0005622 // intracellular // inferred from electronic annotation /// 0005634 // nucleus // traceable author statement /// 0005634 // nucleus // inferred from electronic annotation /// 0005634 // nucleus // inferred from direct assay /// 0005730 // nucleolus // inferred from direct assay	0003677 // DNA binding // inferred from electronic annotation /// 0003690 // double-stranded DNA binding // inferred from electronic annotation /// 0003700 // transcription factor activity // traceable author statement /// 0003700 // transcription factor activity // inferred from electronic annotation /// 0016563 // transcription activator activity // inferred from electronic annotation	chr9:14071847-14073499 (-) // 90.03 // p23
203324_s_at	-2.34505	-1.22962	2.34505	down	-2.93635	-1.55402	2.93635	down	CAV2	858	0001764 // neuron migration // inferred from electronic annotation /// 0001937 // negative regulation of endothelial cell proliferation // inferred from electronic annotation /// 0006906 // vesicle fusion // inferred from direct assay /// 0007268 // synaptic transmission // inferred from electronic annotation /// 0007420 // brain development // inferred from electronic annotation /// 0007595 // l…	0000139 // Golgi membrane // inferred from electronic annotation /// 0005624 // membrane fraction // inferred from electronic annotation /// 0005625 // soluble fraction // inferred from electronic annotation /// 0005739 // mitochondrion // inferred from electronic annotation /// 0005794 // Golgi apparatus // inferred from electronic annotation /// 0005829 // cytosol // inferred from electronic an…	0004713 // protein tyrosine kinase activity // inferred from electronic annotation /// 0005515 // protein binding // inferred from physical interaction /// 0019900 // kinase binding // inferred from electronic annotation /// 0019905 // syntaxin binding // inferred from electronic annotation /// 0042803 // protein homodimerization activity // inferred from direct assay /// 0050998 // nitric-oxide …	chr7:115927051-115934224 (+) // 99.77 // q31.2
1568618_a_at	-2.03431	-1.02454	2.03431	down	-2.93061	-1.5512	2.93061	down	GALNT1	2589	0006493 // protein amino acid O-linked glycosylation // inferred from electronic annotation /// 0006493 // protein amino acid O-linked glycosylation // traceable author statement /// 0018242 // protein amino acid O-linked glycosylation via serine // inferred from direct assay /// 0018243 // protein amino acid O-linked glycosylation via threonine // inferred from direct assay	0005576 // extracellular region // inferred from electronic annotation /// 0005794 // Golgi apparatus // inferred from electronic annotation /// 0005794 // Golgi apparatus // inferred from direct assay /// 0016020 // membrane // inferred from electronic annotation /// 0016021 // integral to membrane // inferred from electronic annotation /// 0048471 // perinuclear region of cytoplasm // inferred …	0004653 // polypeptide N-acetylgalactosaminyltransferase activity // traceable author statement /// 0004653 // polypeptide N-acetylgalactosaminyltransferase activity // inferred from electronic annotation /// 0004653 // polypeptide N-acetylgalactosaminyltransferase activity // inferred from direct assay /// 0005509 // calcium ion binding // inferred from electronic annotation /// 0005529 // sugar…	chr18:31488619-31543760 (+) // 94.59 // q12.2
227177_at	-2.27247	-1.18426	2.27247	down	-2.92532	-1.54859	2.92532	down	CORO2A	7464	0007242 // intracellular signaling cascade // traceable author statement		0003779 // actin binding // inferred from electronic annotation /// 0005515 // protein binding // traceable author statement	chr9:99923079-99924398 (-) // 81.59 // q22.33
207761_s_at	-1.99515	-0.996495	1.99515	down	-2.8773	-1.52472	2.8773	down	METTL7A	25840	0008152 // metabolic process // inferred from electronic annotation		0008168 // methyltransferase activity // inferred from electronic annotation /// 0016740 // transferase activity // inferred from electronic annotation	chr12:49605068-49612555 (+) // 89.79 // q13.13
225911_at	-2.05254	-1.03741	2.05254	down	-2.87581	-1.52397	2.87581	down	NPNT	255743	0007155 // cell adhesion // inferred from electronic annotation /// 0007275 // multicellular organismal development // inferred from electronic annotation /// 0030154 // cell differentiation // inferred from electronic annotation	0005576 // extracellular region // inferred from electronic annotation /// 0005578 // proteinaceous extracellular matrix // inferred from electronic annotation /// 0016020 // membrane // inferred from electronic annotation	0005509 // calcium ion binding // inferred from electronic annotation /// 0005515 // protein binding // inferred from electronic annotation	chr4:107110942-107112277 (+) // 70.26 // q24
213194_at	-2.30382	-1.20403	2.30382	down	-2.85612	-1.51406	2.85612	down	ROBO1	6091	0006935 // chemotaxis // inferred from electronic annotation /// 0007155 // cell adhesion // traceable author statement /// 0007156 // homophilic cell adhesion // inferred from direct assay /// 0007275 // multicellular organismal development // inferred from electronic annotation /// 0007399 // nervous system development // traceable author statement /// 0007399 // nervous system development // i…	0005887 // integral to plasma membrane // traceable author statement /// 0009986 // cell surface // inferred from direct assay /// 0016020 // membrane // inferred from electronic annotation /// 0016021 // integral to membrane // inferred from electronic annotation /// 0030673 // axolemma // inferred from electronic annotation	0004872 // receptor activity // inferred from electronic annotation /// 0005515 // protein binding // inferred from electronic annotation /// 0005515 // protein binding // inferred from physical interaction /// 0008046 // axon guidance receptor activity // traceable author statement /// 0042802 // identical protein binding // inferred from direct assay /// 0046982 // protein heterodimerization ac…	chr3:78729078-79721751 (-) // 99.07 // p12.3
238879_at	-2.45144	-1.29363	2.45144	down	-2.84728	-1.50959	2.84728	down						chr3:184141792-184142449 (-) // 79.52 // q26.33
219440_at	-1.4807	-0.566282	1.4807	down	-2.84575	-1.50881	2.84575	down	RAI2	10742	0009790 // embryonic development // non-traceable author statement			chrX:17728091-17730428 (-) // 99.91 // p22.13
229441_at	-1.82054	-0.864366	1.82054	down	-2.83332	-1.50249	2.83332	down	PRSS23	11098	0006508 // proteolysis // inferred from electronic annotation	0005576 // extracellular region // inferred from electronic annotation /// 0005634 // nucleus // inferred from direct assay	0003824 // catalytic activity // inferred from electronic annotation /// 0004252 // serine-type endopeptidase activity // inferred from electronic annotation /// 0008233 // peptidase activity // inferred from electronic annotation /// 0008236 // serine-type peptidase activity // inferred from electronic annotation /// 0016787 // hydrolase activity // inferred from electronic annotation	chr11:86341008-86341591 (+) // 91.23 // q14.2
218806_s_at	-1.54135	-0.624197	1.54135	down	-2.82466	-1.49808	2.82466	down	VAV3	10451	0006906 // vesicle fusion // inferred from electronic annotation /// 0007229 // integrin-mediated signaling pathway // inferred from electronic annotation /// 0007242 // intracellular signaling cascade // inferred from electronic annotation /// 0007264 // small GTPase mediated signal transduction // traceable author statement /// 0007264 // small GTPase mediated signal transduction // inferred fr…	0005622 // intracellular // inferred from electronic annotation /// 0005737 // cytoplasm // inferred from electronic annotation /// 0005886 // plasma membrane // inferred from electronic annotation	0005070 // SH3/SH2 adaptor activity // traceable author statement /// 0005085 // guanyl-nucleotide exchange factor activity // inferred from electronic annotation /// 0005089 // Rho guanyl-nucleotide exchange factor activity // inferred from electronic annotation /// 0005096 // GTPase activator activity // traceable author statement /// 0005154 // epidermal growth factor receptor binding // infer…	chr1:107915712-108309061 (-) // 99.86 // p13.3
205199_at	-2.14559	-1.10137	2.14559	down	-2.81968	-1.49553	2.81968	down	CA9	768	0002009 // morphogenesis of an epithelium // inferred from electronic annotation /// 0006730 // one-carbon compound metabolic process // inferred from electronic annotation /// 0046903 // secretion // inferred from electronic annotation	0005634 // nucleus // inferred from electronic annotation /// 0005886 // plasma membrane // inferred from electronic annotation /// 0016020 // membrane // inferred from electronic annotation /// 0016021 // integral to membrane // traceable author statement /// 0016021 // integral to membrane // inferred from electronic annotation /// 0042995 // cell projection // inferred from electronic annotati…	0004089 // carbonate dehydratase activity // traceable author statement /// 0004089 // carbonate dehydratase activity // inferred from electronic annotation /// 0008270 // zinc ion binding // inferred from electronic annotation /// 0016829 // lyase activity // inferred from electronic annotation /// 0046872 // metal ion binding // inferred from electronic annotation	chr9:35663914-35671152 (+) // 98.2 // p13.3
227140_at	-2.05504	-1.03916	2.05504	down	-2.80658	-1.48881	2.80658	down						chr7:41691236-41693304 (-) // 94.13 // p14.1
229844_at	-1.84607	-0.884457	1.84607	down	-2.7957	-1.48321	2.7957	down						chr3:71086535-71087300 (-) // 95.11 // p14.1
208998_at	-1.86797	-0.901475	1.86797	down	-2.78402	-1.47717	2.78402	down	UCP2	7351	0000303 // response to superoxide // inferred from electronic annotation /// 0006810 // transport // non-traceable author statement /// 0006810 // transport // inferred from electronic annotation /// 0006839 // mitochondrial transport // inferred from electronic annotation /// 0015992 // proton transport // traceable author statement	0005739 // mitochondrion // inferred from electronic annotation /// 0005743 // mitochondrial inner membrane // non-traceable author statement /// 0005743 // mitochondrial inner membrane // inferred from electronic annotation /// 0016020 // membrane // inferred from electronic annotation /// 0016021 // integral to membrane // inferred from electronic annotation	0005488 // binding // inferred from electronic annotation	chr11:73363364-73371469 (-) // 80.77 // q13.4
205122_at	-2.30725	-1.20618	2.30725	down	-2.77997	-1.47507	2.77997	down	TMEFF1	8577	0007275 // multicellular organismal development // inferred from electronic annotation	0005886 // plasma membrane // inferred from electronic annotation /// 0016020 // membrane // inferred from electronic annotation /// 0016021 // integral to membrane // inferred from electronic annotation		chr9:102275633-102379738 (+) // 89.9 // q31.1
235830_at	-1.48946	-0.574791	1.48946	down	-2.74232	-1.4554	2.74232	down						chr6:116675040-116675813 (+) // 99.74 // q22.1
225225_at	-2.12452	-1.08714	2.12452	down	-2.74165	-1.45504	2.74165	down	LOC729082	729082				chr15:39381535-39386024 (+) // 95.39 // q15.1 /// chrX:116018910-116019888 (+) // 69.26 // q23
224861_at	-2.05605	-1.03988	2.05605	down	-2.74138	-1.4549	2.74138	down	GNAQ	2776	0001501 // skeletal system development // inferred from electronic annotation /// 0001508 // regulation of action potential // inferred from electronic annotation /// 0006471 // protein amino acid ADP-ribosylation // inferred from electronic annotation /// 0007165 // signal transduction // inferred from electronic annotation /// 0007186 // G-protein coupled receptor protein signaling pathway // i…	0005737 // cytoplasm // traceable author statement /// 0005886 // plasma membrane // not recorded /// 0005886 // plasma membrane // traceable author statement /// 0005886 // plasma membrane // inferred from electronic annotation	0000166 // nucleotide binding // inferred from electronic annotation /// 0003924 // GTPase activity // traceable author statement /// 0004871 // signal transducer activity // inferred from electronic annotation /// 0005525 // GTP binding // inferred from electronic annotation /// 0019001 // guanyl nucleotide binding // inferred from electronic annotation	chr2:131894022-131895497 (-) // 49.97 // q21.1 /// chr9:79520830-79523709 (-) // 97.64 // q21.2
225332_at	-2.11389	-1.0799	2.11389	down	-2.71542	-1.44117	2.71542	down	LOC729082	729082				chr15:39379591-39382036 (+) // 76.19 // q15.1 /// chr1:238987716-238990146 (-) // 74.14 // q43
210222_s_at	-1.92885	-0.947738	1.92885	down	-2.70696	-1.43667	2.70696	down	RTN1	6252	0007165 // signal transduction // non-traceable author statement /// 0030182 // neuron differentiation // traceable author statement	0005783 // endoplasmic reticulum // inferred from electronic annotation /// 0005789 // endoplasmic reticulum membrane // inferred from electronic annotation /// 0016020 // membrane // inferred from electronic annotation /// 0016021 // integral to membrane // inferred from electronic annotation /// 0030176 // integral to endoplasmic reticulum membrane // traceable author statement	0004871 // signal transducer activity // non-traceable author statement	chr14:59132707-59167070 (-) // 97.61 // q23.1
226510_at	-1.63706	-0.711107	1.63706	down	-2.70466	-1.43545	2.70466	down	HEATR5A	25938			0005488 // binding // inferred from electronic annotation	chr14:30830744-30926194 (-) // 94.22 // q12
266_s_at	-1.9061	-0.930626	1.9061	down	-2.69711	-1.43141	2.69711	down	CD24	100133941	0001666 // response to hypoxia // inferred from expression pattern /// 0001775 // cell activation // inferred from direct assay /// 0001959 // regulation of cytokine-mediated signaling pathway // inferred from sequence or structural similarity /// 0001959 // regulation of cytokine-mediated signaling pathway // inferred from electronic annotation /// 0002237 // response to molecule of bacterial or…	0005624 // membrane fraction // inferred from electronic annotation /// 0005886 // plasma membrane // inferred from electronic annotation /// 0009897 // external side of plasma membrane // inferred from electronic annotation /// 0016020 // membrane // inferred from direct assay /// 0016020 // membrane // inferred from electronic annotation /// 0031225 // anchored to membrane // inferred from elec…	0004871 // signal transducer activity // non-traceable author statement /// 0005515 // protein binding // inferred from physical interaction /// 0019901 // protein kinase binding // inferred from physical interaction /// 0030246 // carbohydrate binding // inferred from electronic annotation /// 0030296 // protein tyrosine kinase activator activity // inferred from direct assay /// 0043499 // euka…	chr15:54150854-54153568 (+) // 79.4 // q21.3 /// chrY:19611924-19614039 (-) // 83.7 // q11.222
224863_at	-1.88867	-0.91737	1.88867	down	-2.69654	-1.43111	2.69654	down	GNAQ	2776	0001501 // skeletal system development // inferred from electronic annotation /// 0001508 // regulation of action potential // inferred from electronic annotation /// 0006471 // protein amino acid ADP-ribosylation // inferred from electronic annotation /// 0007165 // signal transduction // inferred from electronic annotation /// 0007186 // G-protein coupled receptor protein signaling pathway // i…	0005737 // cytoplasm // traceable author statement /// 0005886 // plasma membrane // not recorded /// 0005886 // plasma membrane // traceable author statement /// 0005886 // plasma membrane // inferred from electronic annotation	0000166 // nucleotide binding // inferred from electronic annotation /// 0003924 // GTPase activity // traceable author statement /// 0004871 // signal transducer activity // inferred from electronic annotation /// 0005525 // GTP binding // inferred from electronic annotation /// 0019001 // guanyl nucleotide binding // inferred from electronic annotation	chr2:131894022-131895497 (-) // 49.97 // q21.1 /// chr9:79520830-79523709 (-) // 97.64 // q21.2
222288_at	-2.63976	-1.4004	2.63976	down	-2.69228	-1.42883	2.69228	down						chr3:73111607-73112033 (+) // 55.89 // p13
222101_s_at	-2.03391	-1.02426	2.03391	down	-2.68621	-1.42557	2.68621	down	DCHS1	8642	0007155 // cell adhesion // inferred from electronic annotation /// 0007156 // homophilic cell adhesion // inferred from electronic annotation /// 0016339 // calcium-dependent cell-cell adhesion // non-traceable author statement	0005886 // plasma membrane // inferred from electronic annotation /// 0016020 // membrane // inferred from electronic annotation /// 0016020 // membrane // non-traceable author statement /// 0016021 // integral to membrane // inferred from electronic annotation	0005509 // calcium ion binding // inferred from electronic annotation /// 0005515 // protein binding // inferred from electronic annotation	chr11:6599136-6599308 (-) // 66.41 // p15.4
225242_s_at	-1.98784	-0.991204	1.98784	down	-2.68354	-1.42414	2.68354	down	CCDC80	151887		0005576 // extracellular region // inferred from electronic annotation /// 0005578 // proteinaceous extracellular matrix // inferred from electronic annotation /// 0019031 // viral envelope // inferred from electronic annotation /// 0043231 // intracellular membrane-bounded organelle // inferred from direct assay		chr3:113806801-113842640 (-) // 94.9 // q13.2
203960_s_at	-2.05508	-1.03919	2.05508	down	-2.68119	-1.42287	2.68119	down	HSPB11	51668	0006950 // response to stress // inferred from electronic annotation /// 0007155 // cell adhesion // inferred from electronic annotation /// 0030071 // regulation of mitotic metaphase/anaphase transition // inferred from electronic annotation	0005680 // anaphase-promoting complex // inferred from electronic annotation	0005515 // protein binding // inferred from electronic annotation	chr1:54159823-54183857 (-) // 96.82 // p32.3
203961_at	-1.69417	-0.760577	1.69417	down	-2.67845	-1.4214	2.67845	down	NEBL	10529	0030832 // regulation of actin filament length // traceable author statement		0003779 // actin binding // inferred from electronic annotation /// 0008270 // zinc ion binding // inferred from electronic annotation /// 0008307 // structural constituent of muscle // traceable author statement /// 0046872 // metal ion binding // inferred from electronic annotation	chr10:21109563-21226537 (-) // 98.28 // p12.31
226817_at	-2.00921	-1.00663	2.00921	down	-2.66559	-1.41445	2.66559	down	DSC2	1824	0007155 // cell adhesion // traceable author statement /// 0007155 // cell adhesion // inferred from electronic annotation /// 0007156 // homophilic cell adhesion // inferred from electronic annotation	0005886 // plasma membrane // inferred from electronic annotation /// 0016020 // membrane // inferred from electronic annotation /// 0016021 // integral to membrane // inferred from electronic annotation /// 0030054 // cell junction // inferred from electronic annotation	0005509 // calcium ion binding // inferred from electronic annotation /// 0005515 // protein binding // inferred from electronic annotation	chr18:26899939-26901242 (-) // 86.6 // q12.1
201280_s_at	-1.3407	-0.422992	1.3407	down	-2.65813	-1.41041	2.65813	down	DAB2	1601	0008283 // cell proliferation // traceable author statement	0005905 // coated pit // inferred from direct assay /// 0005905 // coated pit // inferred from electronic annotation /// 0016020 // membrane // inferred from electronic annotation /// 0031410 // cytoplasmic vesicle // inferred from electronic annotation	0005515 // protein binding // inferred from physical interaction /// 0008022 // protein C-terminus binding // inferred from physical interaction	chr5:39408502-39460703 (-) // 98.99 // p13.1
1556051_a_at	-2.03195	-1.02287	2.03195	down	-2.64959	-1.40577	2.64959	down	BICD1	636	0006396 // RNA processing // traceable author statement /// 0006810 // transport // inferred from electronic annotation /// 0008298 // intracellular mRNA localization // non-traceable author statement /// 0009653 // anatomical structure morphogenesis // traceable author statement	0005794 // Golgi apparatus // inferred from electronic annotation /// 0005856 // cytoskeleton // non-traceable author statement	0005200 // structural constituent of cytoskeleton // traceable author statement /// 0005488 // binding // inferred from electronic annotation /// 0005515 // protein binding // inferred from electronic annotation	chr12:32378744-32424781 (+) // 99.74 // p11.21
227422_at	-1.67565	-0.744721	1.67565	down	-2.64819	-1.40501	2.64819	down						chr2:36924440-36925024 (-) // 95.42 // p22.2
227719_at	-1.96853	-0.97712	1.96853	down	-2.64262	-1.40197	2.64262	down	SMAD9	4093	0006350 // transcription // inferred from electronic annotation /// 0006355 // regulation of transcription, DNA-dependent // inferred from electronic annotation /// 0007179 // transforming growth factor beta receptor signaling pathway // inferred from electronic annotation /// 0030509 // BMP signaling pathway // not recorded /// 0030509 // BMP signaling pathway // traceable author statement /// 0…	0005622 // intracellular // traceable author statement /// 0005622 // intracellular // inferred from electronic annotation /// 0005634 // nucleus // inferred from electronic annotation /// 0005634 // nucleus // traceable author statement /// 0005654 // nucleoplasm // not recorded /// 0005667 // transcription factor complex // inferred from electronic annotation /// 0005737 // cytoplasm // inferre…	0003700 // transcription factor activity // inferred from electronic annotation /// 0005515 // protein binding // inferred from electronic annotation /// 0030618 // transforming growth factor beta receptor, pathway-specific cytoplasmic mediator activity // traceable author statement	chr13:36316967-36318229 (-) // 82.27 // q13.3
235643_at	-1.50541	-0.590161	1.50541	down	-2.63895	-1.39996	2.63895	down	SAMD9L	219285				chr7:92602884-92612853 (-) // 99.85 // q21.3
211340_s_at	-1.83254	-0.873847	1.83254	down	-2.63632	-1.39853	2.63632	down	MCAM	4162	0007155 // cell adhesion // traceable author statement /// 0007155 // cell adhesion // inferred from electronic annotation /// 0009653 // anatomical structure morphogenesis // traceable author statement	0005634 // nucleus // inferred from direct assay /// 0005737 // cytoplasm // inferred from direct assay /// 0005794 // Golgi apparatus // inferred from direct assay /// 0005886 // plasma membrane // non-traceable author statement /// 0005886 // plasma membrane // inferred from direct assay /// 0016020 // membrane // inferred from electronic annotation /// 0016021 // integral to membrane // inferr…	0005515 // protein binding // inferred from electronic annotation	chr11:118684451-118693028 (-) // 86.36 // q23.3
202887_s_at	-1.88792	-0.916801	1.88792	down	-2.62979	-1.39495	2.62979	down	DDIT4	54541	0006915 // apoptosis // inferred from electronic annotation /// 0009968 // negative regulation of signal transduction // inferred from electronic annotation	0005622 // intracellular // inferred from direct assay /// 0005737 // cytoplasm // inferred from direct assay /// 0005737 // cytoplasm // inferred from electronic annotation		chr10:73703687-73705799 (+) // 98.86 // q22.1
226894_at	-2.08589	-1.06066	2.08589	down	-2.62523	-1.39245	2.62523	down	SLC35A3	23443	0006047 // UDP-N-acetylglucosamine metabolic process // traceable author statement /// 0006810 // transport // inferred from electronic annotation /// 0008643 // carbohydrate transport // inferred from electronic annotation /// 0015780 // nucleotide-sugar transport // inferred from electronic annotation /// 0015788 // UDP-N-acetylglucosamine transport // traceable author statement	0000139 // Golgi membrane // inferred from electronic annotation /// 0005794 // Golgi apparatus // traceable author statement /// 0005794 // Golgi apparatus // inferred from electronic annotation /// 0016020 // membrane // inferred from electronic annotation /// 0016021 // integral to membrane // inferred from electronic annotation	0005338 // nucleotide-sugar transmembrane transporter activity // inferred from electronic annotation /// 0005351 // sugar:hydrogen symporter activity // inferred from electronic annotation /// 0005462 // UDP-N-acetylglucosamine transmembrane transporter activity // traceable author statement	chr1:100263783-100265121 (+) // 97.68 // p21.2
227909_at	-1.54297	-0.625709	1.54297	down	-2.62483	-1.39222	2.62483	down	NCRNA00086 /// NCRNA00087	399668 /// 644596				chrX:134386808-134387679 (+) // 96.44 // q26.3 /// chrX:134056326-134057230 (-) // 95.22 // q26.3
223796_at	-1.49792	-0.582962	1.49792	down	-2.62124	-1.39025	2.62124	down	CNTNAP3 /// LOC643827	643827 /// 79937	0007155 // cell adhesion // inferred from electronic annotation /// 0007165 // signal transduction // inferred from electronic annotation /// 0008037 // cell recognition // non-traceable author statement	0005576 // extracellular region // inferred from electronic annotation /// 0005886 // plasma membrane // inferred from electronic annotation /// 0016020 // membrane // inferred from electronic annotation /// 0016021 // integral to membrane // non-traceable author statement /// 0016021 // integral to membrane // inferred from electronic annotation	0005102 // receptor binding // inferred from electronic annotation /// 0005488 // binding // non-traceable author statement /// 0005515 // protein binding // inferred from electronic annotation	chr9:43625191-43861487 (+) // 96.95 // p11.2 /// chr9:40283023-40328551 (+) // 61.18 // p12 /// chr9:39062765-39278148 (-) // 98.81 // p13.1 /// chr9:47088232-47104143 (-) // 41.0 // p11.1
225540_at	-1.11728	-0.159988	1.11728	down	-2.61793	-1.38843	2.61793	down	MAP2	4133	0001578 // microtubule bundle formation // inferred from electronic annotation /// 0007026 // negative regulation of microtubule depolymerization // inferred from electronic annotation /// 0016358 // dendrite development // inferred from electronic annotation /// 0018107 // peptidyl-threonine phosphorylation // inferred from electronic annotation	0005737 // cytoplasm // inferred from electronic annotation /// 0005856 // cytoskeleton // inferred from electronic annotation /// 0005874 // microtubule // inferred from electronic annotation /// 0005875 // microtubule associated complex // traceable author statement /// 0005875 // microtubule associated complex // non-traceable author statement /// 0030425 // dendrite // inferred from electroni…	0005198 // structural molecule activity // non-traceable author statement /// 0005515 // protein binding // inferred from electronic annotation /// 0005516 // calmodulin binding // inferred from electronic annotation	chr2:210305000-210307081 (+) // 95.43 // q34
218510_x_at	-1.64837	-0.721036	1.64837	down	-2.58196	-1.36846	2.58196	down	FAM134B	54463		0016020 // membrane // inferred from electronic annotation /// 0016021 // integral to membrane // inferred from electronic annotation		chr5:16526159-16562031 (-) // 97.37 // p15.1
240172_at	-1.02216	-0.0316262	1.02216	down	-2.57953	-1.36711	2.57953	down	ERGIC2	51290	0006810 // transport // inferred from electronic annotation /// 0006888 // ER to Golgi vesicle-mediated transport // inferred from direct assay /// 0016192 // vesicle-mediated transport // inferred from electronic annotation	0005634 // nucleus // inferred from electronic annotation /// 0005737 // cytoplasm // inferred from electronic annotation /// 0005783 // endoplasmic reticulum // inferred from electronic annotation /// 0005789 // endoplasmic reticulum membrane // inferred from electronic annotation /// 0005793 // ER-Golgi intermediate compartment // inferred from direct assay /// 0005794 // Golgi apparatus // inf…	0005515 // protein binding // inferred from mutant phenotype	chr12:29381551-29381956 (-) // 98.53 // p11.22
241703_at	-1.55067	-0.632889	1.55067	down	-2.57826	-1.3664	2.57826	down	RUNDC3B	154661				chr7:87299096-87299547 (+) // 98.47 // q21.12
217525_at	-1.32609	-0.407184	1.32609	down	-2.57472	-1.36442	2.57472	down	OLFML1	283298		0005576 // extracellular region // inferred from electronic annotation		chr11:7487511-7489181 (+) // 91.88 // p15.4
214660_at	-1.98657	-0.990283	1.98657	down	-2.55105	-1.35109	2.55105	down	PELO	53918	0006412 // translation // inferred from electronic annotation /// 0007049 // cell cycle // inferred from electronic annotation /// 0007155 // cell adhesion // inferred from electronic annotation /// 0007160 // cell-matrix adhesion // non-traceable author statement /// 0007229 // integrin-mediated signaling pathway // inferred from electronic annotation /// 0008283 // cell proliferation // inferre…	0005634 // nucleus // inferred from electronic annotation /// 0005737 // cytoplasm // inferred from electronic annotation /// 0008305 // integrin complex // inferred from electronic annotation /// 0008305 // integrin complex // traceable author statement /// 0009897 // external side of plasma membrane // inferred from electronic annotation /// 0016020 // membrane // inferred from electronic annot…	0000287 // magnesium ion binding // inferred from electronic annotation /// 0004518 // nuclease activity // inferred from electronic annotation /// 0004519 // endonuclease activity // inferred from electronic annotation /// 0004872 // receptor activity // inferred from electronic annotation /// 0005509 // calcium ion binding // inferred from electronic annotation /// 0005515 // protein binding //…	chr5:52180978-52286702 (+) // 97.4 // q11.2
37892_at	-2.00201	-1.00145	2.00201	down	-2.54991	-1.35044	2.54991	down	COL11A1	1301	0001502 // cartilage condensation // inferred from electronic annotation /// 0002063 // chondrocyte development // inferred from electronic annotation /// 0003007 // heart morphogenesis // inferred from electronic annotation /// 0006029 // proteoglycan metabolic process // inferred from electronic annotation /// 0007155 // cell adhesion // inferred from electronic annotation /// 0007601 // visual…	0005576 // extracellular region // inferred from electronic annotation /// 0005578 // proteinaceous extracellular matrix // inferred from electronic annotation /// 0005581 // collagen // inferred from electronic annotation /// 0005592 // collagen type XI // inferred from direct assay /// 0005592 // collagen type XI // non-traceable author statement	0005198 // structural molecule activity // inferred from electronic annotation /// 0005201 // extracellular matrix structural constituent // non-traceable author statement /// 0005201 // extracellular matrix structural constituent // inferred from electronic annotation /// 0030674 // protein binding, bridging // non-traceable author statement /// 0050840 // extracellular matrix binding // non-tra…	chr1:103115535-103346483 (-) // 91.11 // p21.1
211494_s_at	-1.39058	-0.475688	1.39058	down	-2.54615	-1.34832	2.54615	down	SLC4A4	8671	0006810 // transport // inferred from electronic annotation /// 0006810 // transport // traceable author statement /// 0006811 // ion transport // inferred from electronic annotation /// 0006814 // sodium ion transport // inferred from electronic annotation /// 0006820 // anion transport // inferred from electronic annotation	0005886 // plasma membrane // inferred from electronic annotation /// 0005887 // integral to plasma membrane // traceable author statement /// 0016020 // membrane // inferred from electronic annotation /// 0016021 // integral to membrane // inferred from electronic annotation /// 0016323 // basolateral plasma membrane // inferred from electronic annotation	0005215 // transporter activity // inferred from electronic annotation /// 0005452 // inorganic anion exchanger activity // inferred from electronic annotation /// 0008509 // anion transmembrane transporter activity // inferred from electronic annotation /// 0008510 // sodium:bicarbonate symporter activity // traceable author statement /// 0015293 // symporter activity // inferred from electronic…	chr4:72271907-72653039 (+) // 98.41 // q13.3
228718_at	-1.60514	-0.682695	1.60514	down	-2.52857	-1.33832	2.52857	down	ZNF44	51710	0006350 // transcription // inferred from electronic annotation /// 0006355 // regulation of transcription, DNA-dependent // inferred from electronic annotation	0005622 // intracellular // inferred from electronic annotation /// 0005634 // nucleus // inferred from electronic annotation /// 0005737 // cytoplasm // inferred from direct assay /// 0005856 // cytoskeleton // inferred from direct assay	0003676 // nucleic acid binding // inferred from electronic annotation /// 0003677 // DNA binding // inferred from electronic annotation /// 0005515 // protein binding // inferred from physical interaction /// 0008270 // zinc ion binding // inferred from electronic annotation /// 0046872 // metal ion binding // inferred from electronic annotation
218532_s_at	-1.64677	-0.719637	1.64677	down	-2.52809	-1.33805	2.52809	down	FAM134B	54463		0016020 // membrane // inferred from electronic annotation /// 0016021 // integral to membrane // inferred from electronic annotation		chr5:16526165-16528344 (-) // 97.14 // p15.1
212240_s_at	-1.81308	-0.858439	1.81308	down	-2.52636	-1.33706	2.52636	down	PIK3R1	5295	0001953 // negative regulation of cell-matrix adhesion // inferred from electronic annotation /// 0006468 // protein amino acid phosphorylation // inferred from electronic annotation /// 0007165 // signal transduction // inferred from electronic annotation /// 0008286 // insulin receptor signaling pathway // inferred from physical interaction /// 0014065 // phosphoinositide 3-kinase cascade // in…	0005622 // intracellular // inferred from electronic annotation /// 0005737 // cytoplasm // inferred from electronic annotation /// 0005737 // cytoplasm // inferred from direct assay /// 0005829 // cytosol // not recorded /// 0005829 // cytosol // inferred from electronic annotation /// 0005942 // phosphoinositide 3-kinase complex // inferred from electronic annotation /// 0005943 // 1-phosphatid…	0005158 // insulin receptor binding // inferred from physical interaction /// 0005159 // insulin-like growth factor receptor binding // inferred from physical interaction /// 0005515 // protein binding // inferred from electronic annotation /// 0005515 // protein binding // inferred from physical interaction /// 0005545 // phosphatidylinositol binding // non-traceable author statement /// 0016301…	chr5:67557872-67633403 (+) // 94.17 // q13.1
205668_at	-1.39466	-0.479913	1.39466	down	-2.51958	-1.33318	2.51958	down	LY75	4065	0006897 // endocytosis // inferred from electronic annotation /// 0006954 // inflammatory response // traceable author statement /// 0006955 // immune response // traceable author statement	0005887 // integral to plasma membrane // traceable author statement /// 0009897 // external side of plasma membrane // inferred from electronic annotation /// 0016020 // membrane // inferred from electronic annotation /// 0016021 // integral to membrane // inferred from electronic annotation	0004872 // receptor activity // traceable author statement /// 0004872 // receptor activity // inferred from electronic annotation /// 0005488 // binding // inferred from electronic annotation /// 0005529 // sugar binding // inferred from electronic annotation	chr2:160368121-160469493 (-) // 95.14 // q24.2
228988_at	-2.11313	-1.07938	2.11313	down	-2.51673	-1.33155	2.51673	down	ZNF711	7552	0006350 // transcription // inferred from electronic annotation /// 0006355 // regulation of transcription, DNA-dependent // inferred from electronic annotation /// 0045449 // regulation of transcription // inferred from electronic annotation	0005622 // intracellular // inferred from electronic annotation /// 0005634 // nucleus // inferred from electronic annotation	0003676 // nucleic acid binding // inferred from electronic annotation /// 0003677 // DNA binding // inferred from electronic annotation /// 0008270 // zinc ion binding // inferred from electronic annotation /// 0030528 // transcription regulator activity // inferred from electronic annotation /// 0046872 // metal ion binding // inferred from electronic annotation	chrX:84414162-84415060 (+) // 99.89 // q21.1
201278_at	-1.401	-0.486454	1.401	down	-2.51525	-1.3307	2.51525	down	DAB2	1601	0008283 // cell proliferation // traceable author statement	0005905 // coated pit // inferred from direct assay /// 0005905 // coated pit // inferred from electronic annotation /// 0016020 // membrane // inferred from electronic annotation /// 0031410 // cytoplasmic vesicle // inferred from electronic annotation	0005515 // protein binding // inferred from physical interaction /// 0008022 // protein C-terminus binding // inferred from physical interaction	chr5:39407532-39461088 (-) // 99.31 // p13.1
230722_at	-1.98808	-0.991377	1.98808	down	-2.50742	-1.32621	2.50742	down	BNC2	54796	0006350 // transcription // inferred from electronic annotation /// 0006355 // regulation of transcription, DNA-dependent // inferred from electronic annotation	0005622 // intracellular // inferred from electronic annotation /// 0005634 // nucleus // inferred from electronic annotation	0008270 // zinc ion binding // inferred from electronic annotation /// 0046872 // metal ion binding // inferred from electronic annotation	chr9:16404931-16405669 (-) // 100.0 // p22.3
218502_s_at	-1.72765	-0.788812	1.72765	down	-2.49934	-1.32155	2.49934	down	TRPS1	7227	0001501 // skeletal system development // traceable author statement /// 0006350 // transcription // inferred from electronic annotation /// 0006355 // regulation of transcription, DNA-dependent // inferred from electronic annotation /// 0006366 // transcription from RNA polymerase II promoter // traceable author statement /// 0006607 // NLS-bearing substrate import into nucleus // traceable auth…	0005622 // intracellular // inferred from electronic annotation /// 0005634 // nucleus // inferred from electronic annotation	0003677 // DNA binding // inferred from electronic annotation /// 0003700 // transcription factor activity // traceable author statement /// 0003700 // transcription factor activity // inferred from electronic annotation /// 0005515 // protein binding // inferred from electronic annotation /// 0008270 // zinc ion binding // traceable author statement /// 0008270 // zinc ion binding // inferred fr…	chr8:116489899-116750429 (-) // 97.71 // q23.3
216379_x_at	-1.70996	-0.773965	1.70996	down	-2.48891	-1.31552	2.48891	down	CD24	100133941	0001666 // response to hypoxia // inferred from expression pattern /// 0001775 // cell activation // inferred from direct assay /// 0001959 // regulation of cytokine-mediated signaling pathway // inferred from sequence or structural similarity /// 0001959 // regulation of cytokine-mediated signaling pathway // inferred from electronic annotation /// 0002237 // response to molecule of bacterial or…	0005624 // membrane fraction // inferred from electronic annotation /// 0005886 // plasma membrane // inferred from electronic annotation /// 0009897 // external side of plasma membrane // inferred from electronic annotation /// 0016020 // membrane // inferred from direct assay /// 0016020 // membrane // inferred from electronic annotation /// 0031225 // anchored to membrane // inferred from elec…	0004871 // signal transducer activity // non-traceable author statement /// 0005515 // protein binding // inferred from physical interaction /// 0019901 // protein kinase binding // inferred from physical interaction /// 0030246 // carbohydrate binding // inferred from electronic annotation /// 0030296 // protein tyrosine kinase activator activity // inferred from direct assay /// 0043499 // euka…	chr6:111694211-111695442 (+) // 61.63 // q21 /// chrY:19611914-19612641 (-) // 34.39 // q11.222
213029_at	-2.16424	-1.11386	2.16424	down	-2.48337	-1.3123	2.48337	down	NFIB	4781	0006260 // DNA replication // inferred from electronic annotation /// 0006350 // transcription // inferred from electronic annotation /// 0006355 // regulation of transcription, DNA-dependent // inferred from electronic annotation /// 0008285 // negative regulation of cell proliferation // inferred from electronic annotation /// 0030324 // lung development // inferred from electronic annotation /…	0005622 // intracellular // inferred from electronic annotation /// 0005634 // nucleus // traceable author statement /// 0005634 // nucleus // inferred from electronic annotation /// 0005634 // nucleus // inferred from direct assay /// 0005730 // nucleolus // inferred from direct assay	0003677 // DNA binding // inferred from electronic annotation /// 0003690 // double-stranded DNA binding // inferred from electronic annotation /// 0003700 // transcription factor activity // traceable author statement /// 0003700 // transcription factor activity // inferred from electronic annotation /// 0016563 // transcription activator activity // inferred from electronic annotation	chr9:14071847-14073499 (-) // 90.03 // p23
204159_at	-2.00925	-1.00666	2.00925	down	-2.4819	-1.31144	2.4819	down	CDKN2C	1031	0000079 // regulation of cyclin-dependent protein kinase activity // inferred from direct assay /// 0000082 // G1/S transition of mitotic cell cycle // inferred from direct assay /// 0006917 // induction of apoptosis // inferred from direct assay /// 0007049 // cell cycle // inferred from electronic annotation /// 0007050 // cell cycle arrest // inferred from direct assay /// 0008285 // negative …	0005634 // nucleus // inferred from direct assay /// 0005737 // cytoplasm // inferred from direct assay	0004861 // cyclin-dependent protein kinase inhibitor activity // inferred from direct assay /// 0005515 // protein binding // inferred from physical interaction /// 0016301 // kinase activity // inferred from electronic annotation /// 0019901 // protein kinase binding // inferred from physical interaction	chr1:51206954-51212893 (+) // 98.91 // p33
225602_at	-1.97465	-0.9816	1.97465	down	-2.48027	-1.31049	2.48027	down	GLIPR2	152007		0000139 // Golgi membrane // inferred from electronic annotation /// 0005576 // extracellular region // inferred from electronic annotation /// 0005794 // Golgi apparatus // inferred from electronic annotation /// 0016020 // membrane // inferred from electronic annotation		chr9:36152577-36153906 (+) // 93.98 // p13.3
226418_at	1.18594	0.24603	1.18594	up	-2.46917	-1.30403	2.46917	down	ERGIC2	51290	0006810 // transport // inferred from electronic annotation /// 0006888 // ER to Golgi vesicle-mediated transport // inferred from direct assay /// 0016192 // vesicle-mediated transport // inferred from electronic annotation	0005634 // nucleus // inferred from electronic annotation /// 0005737 // cytoplasm // inferred from electronic annotation /// 0005783 // endoplasmic reticulum // inferred from electronic annotation /// 0005789 // endoplasmic reticulum membrane // inferred from electronic annotation /// 0005793 // ER-Golgi intermediate compartment // inferred from direct assay /// 0005794 // Golgi apparatus // inf…	0005515 // protein binding // inferred from mutant phenotype	chr12:29382941-29386272 (-) // 92.69 // p11.22
228653_at	-1.69053	-0.757479	1.69053	down	-2.46709	-1.30281	2.46709	down	SAMD5	389432				chr6:147931860-147932847 (+) // 74.06 // q24.3
205726_at	-2.00237	-1.00171	2.00237	down	-2.46403	-1.30102	2.46403	down	DIAPH2	1730	0000910 // cytokinesis // traceable author statement /// 0007275 // multicellular organismal development // inferred from electronic annotation /// 0007292 // female gamete generation // traceable author statement /// 0016043 // cellular component organization // inferred from electronic annotation /// 0030036 // actin cytoskeleton organization // inferred from electronic annotation /// 0030041 /…	0005737 // cytoplasm // inferred from electronic annotation /// 0005737 // cytoplasm // inferred from direct assay /// 0005768 // endosome // inferred from electronic annotation /// 0005769 // early endosome // inferred from electronic annotation /// 0005794 // Golgi apparatus // inferred from direct assay /// 0043231 // intracellular membrane-bounded organelle // inferred from direct assay	0003779 // actin binding // inferred from electronic annotation /// 0005102 // receptor binding // traceable author statement /// 0017048 // Rho GTPase binding // inferred from electronic annotation	chrX:95826366-96746648 (+) // 70.9 // q21.33
208650_s_at	-1.61844	-0.694607	1.61844	down	-2.46402	-1.30101	2.46402	down	CD24	100133941	0001666 // response to hypoxia // inferred from expression pattern /// 0001775 // cell activation // inferred from direct assay /// 0001959 // regulation of cytokine-mediated signaling pathway // inferred from sequence or structural similarity /// 0001959 // regulation of cytokine-mediated signaling pathway // inferred from electronic annotation /// 0002237 // response to molecule of bacterial or…	0005624 // membrane fraction // inferred from electronic annotation /// 0005886 // plasma membrane // inferred from electronic annotation /// 0009897 // external side of plasma membrane // inferred from electronic annotation /// 0016020 // membrane // inferred from direct assay /// 0016020 // membrane // inferred from electronic annotation /// 0031225 // anchored to membrane // inferred from elec…	0004871 // signal transducer activity // non-traceable author statement /// 0005515 // protein binding // inferred from physical interaction /// 0019901 // protein kinase binding // inferred from physical interaction /// 0030246 // carbohydrate binding // inferred from electronic annotation /// 0030296 // protein tyrosine kinase activator activity // inferred from direct assay /// 0043499 // euka…	chrY:19611900-19614065 (-) // 75.65 // q11.222
219389_at	-1.92614	-0.945714	1.92614	down	-2.45747	-1.29717	2.45747	down	SUSD4	55061		0016020 // membrane // inferred from electronic annotation /// 0016021 // integral to membrane // inferred from electronic annotation		chr1:221460980-221603428 (-) // 97.69 // q41
200833_s_at	-1.96339	-0.97335	1.96339	down	-2.45485	-1.29564	2.45485	down	hCG_1757335 /// RAP1B	5908 /// 643752	0007264 // small GTPase mediated signal transduction // inferred from electronic annotation /// 0008283 // cell proliferation // inferred from electronic annotation	0005622 // intracellular // inferred from electronic annotation /// 0005622 // intracellular // inferred from direct assay /// 0005737 // cytoplasm // inferred from electronic annotation /// 0005886 // plasma membrane // inferred from electronic annotation /// 0016020 // membrane // inferred from electronic annotation /// 0016020 // membrane // traceable author statement	0000166 // nucleotide binding // inferred from electronic annotation /// 0005515 // protein binding // inferred from electronic annotation /// 0005525 // GTP binding // inferred from electronic annotation	chr12:67290977-67340510 (+) // 99.48 // q15 /// chr5:75501673-75505912 (-) // 99.01 // q13.3
215691_x_at	-1.90999	-0.933567	1.90999	down	-2.45182	-1.29385	2.45182	down	HSPB11	51668	0006950 // response to stress // inferred from electronic annotation /// 0007155 // cell adhesion // inferred from electronic annotation /// 0030071 // regulation of mitotic metaphase/anaphase transition // inferred from electronic annotation	0005680 // anaphase-promoting complex // inferred from electronic annotation	0005515 // protein binding // inferred from electronic annotation	chr1:54159821-54184543 (-) // 67.4 // p32.3
226435_at	-1.66989	-0.739752	1.66989	down	-2.44809	-1.29166	2.44809	down	PAPLN	89932		0005576 // extracellular region // inferred from electronic annotation /// 0005578 // proteinaceous extracellular matrix // inferred from electronic annotation /// 0031012 // extracellular matrix // inferred from electronic annotation	0004222 // metalloendopeptidase activity // inferred from electronic annotation /// 0004866 // endopeptidase inhibitor activity // inferred from electronic annotation /// 0004867 // serine-type endopeptidase inhibitor activity // inferred from electronic annotation /// 0008233 // peptidase activity // inferred from electronic annotation /// 0008237 // metallopeptidase activity // inferred from el…	chr14:72798510-72811084 (+) // 78.17 // q24.2
219855_at	-2.00853	-1.00614	2.00853	down	-2.44256	-1.28839	2.44256	down	NUDT11	55190		0005622 // intracellular // inferred from direct assay /// 0005737 // cytoplasm // inferred from electronic annotation	0000287 // magnesium ion binding // inferred from electronic annotation /// 0008486 // diphosphoinositol-polyphosphate diphosphatase activity // inferred from sequence or structural similarity /// 0016787 // hydrolase activity // inferred from electronic annotation /// 0030145 // manganese ion binding // inferred from electronic annotation /// 0046872 // metal ion binding // inferred from electro…	chrX:51249603-51256100 (-) // 77.21 // p11.22
223821_s_at	-1.57444	-0.654841	1.57444	down	-2.43945	-1.28656	2.43945	down	SUSD4	55061		0016020 // membrane // inferred from electronic annotation /// 0016021 // integral to membrane // inferred from electronic annotation		chr1:221474874-221603428 (-) // 92.73 // q41
212486_s_at	-1.84042	-0.880034	1.84042	down	-2.42554	-1.2783	2.42554	down	FYN	2534	0001764 // neuron migration // inferred from electronic annotation /// 0006468 // protein amino acid phosphorylation // non-traceable author statement /// 0006468 // protein amino acid phosphorylation // inferred from electronic annotation /// 0006468 // protein amino acid phosphorylation // traceable author statement /// 0006816 // calcium ion transport // non-traceable author statement /// 0007…	0005768 // endosome // inferred from direct assay /// 0005829 // cytosol // not recorded /// 0005886 // plasma membrane // inferred from direct assay /// 0005886 // plasma membrane // inferred from electronic annotation /// 0016020 // membrane // inferred from electronic annotation	0000166 // nucleotide binding // inferred from electronic annotation /// 0001948 // glycoprotein binding // inferred from physical interaction /// 0004672 // protein kinase activity // inferred from electronic annotation /// 0004713 // protein tyrosine kinase activity // inferred from electronic annotation /// 0004713 // protein tyrosine kinase activity // traceable author statement /// 0004715 /…	chr6:112088229-112301055 (-) // 94.69 // q21
203962_s_at	-1.44882	-0.534881	1.44882	down	-2.42482	-1.27788	2.42482	down	NEBL	10529	0030832 // regulation of actin filament length // traceable author statement		0003779 // actin binding // inferred from electronic annotation /// 0008270 // zinc ion binding // inferred from electronic annotation /// 0008307 // structural constituent of muscle // traceable author statement /// 0046872 // metal ion binding // inferred from electronic annotation	chr10:21110095-21226537 (-) // 98.52 // p12.31
205538_at	-1.64618	-0.719119	1.64618	down	-2.42233	-1.2764	2.42233	down	CORO2A	7464	0007242 // intracellular signaling cascade // traceable author statement		0003779 // actin binding // inferred from electronic annotation /// 0005515 // protein binding // traceable author statement	chr9:99926292-99974995 (-) // 90.58 // q22.33
235146_at	-1.5477	-0.630126	1.5477	down	-2.4206	-1.27536	2.4206	down	TMCC3	57458		0016020 // membrane // inferred from electronic annotation /// 0016021 // integral to membrane // inferred from electronic annotation		chr12:93485013-93486087 (-) // 99.91 // q22
202136_at	-1.55839	-0.64006	1.55839	down	-2.41898	-1.2744	2.41898	down	ZMYND11	10771	0000122 // negative regulation of transcription from RNA polymerase II promoter // traceable author statement /// 0006350 // transcription // inferred from electronic annotation /// 0006355 // regulation of transcription, DNA-dependent // inferred from electronic annotation /// 0007049 // cell cycle // inferred from electronic annotation /// 0008283 // cell proliferation // traceable author state…	0005634 // nucleus // traceable author statement /// 0005634 // nucleus // inferred from electronic annotation	0003677 // DNA binding // inferred from electronic annotation /// 0005515 // protein binding // inferred from electronic annotation /// 0008270 // zinc ion binding // inferred from electronic annotation /// 0046872 // metal ion binding // inferred from electronic annotation	chr10:215932-290574 (+) // 98.33 // p15.3
213040_s_at	-1.46414	-0.550057	1.46414	down	-2.4188	-1.27429	2.4188	down	NPTXR	23467		0005737 // cytoplasm // inferred from direct assay /// 0005886 // plasma membrane // inferred from direct assay /// 0016020 // membrane // inferred from electronic annotation /// 0016021 // integral to membrane // inferred from electronic annotation	0004872 // receptor activity // inferred from electronic annotation /// 0005509 // calcium ion binding // inferred from electronic annotation /// 0046872 // metal ion binding // inferred from electronic annotation	chr22:37544408-37569963 (-) // 76.43 // q13.1
235956_at	-2.0334	-1.02389	2.0334	down	-2.41299	-1.27082	2.41299	down	KIAA1377	57562			0005515 // protein binding // inferred from physical interaction	chr11:101374820-101375432 (+) // 89.38 // q22.1
232914_s_at	-1.55057	-0.632796	1.55057	down	-2.41193	-1.27019	2.41193	down	SYTL2	54843	0006886 // intracellular protein transport // inferred from electronic annotation /// 0016192 // vesicle-mediated transport // inferred from sequence or structural similarity	0005624 // membrane fraction // inferred from sequence or structural similarity /// 0012505 // endomembrane system // inferred from electronic annotation /// 0016020 // membrane // inferred from electronic annotation /// 0019897 // extrinsic to plasma membrane // inferred from sequence or structural similarity /// 0033162 // melanosome membrane // inferred from electronic annotation /// 0042470 /…	0005515 // protein binding // inferred from electronic annotation /// 0008270 // zinc ion binding // inferred from electronic annotation /// 0017137 // Rab GTPase binding // inferred from electronic annotation /// 0042043 // neurexin binding // inferred from sequence or structural similarity	chr11:85082974-85199826 (-) // 99.08 // q14.1
209772_s_at	-1.48738	-0.572773	1.48738	down	-2.41112	-1.2697	2.41112	down	CD24	100133941	0001666 // response to hypoxia // inferred from expression pattern /// 0001775 // cell activation // inferred from direct assay /// 0001959 // regulation of cytokine-mediated signaling pathway // inferred from sequence or structural similarity /// 0001959 // regulation of cytokine-mediated signaling pathway // inferred from electronic annotation /// 0002237 // response to molecule of bacterial or…	0005624 // membrane fraction // inferred from electronic annotation /// 0005886 // plasma membrane // inferred from electronic annotation /// 0009897 // external side of plasma membrane // inferred from electronic annotation /// 0016020 // membrane // inferred from direct assay /// 0016020 // membrane // inferred from electronic annotation /// 0031225 // anchored to membrane // inferred from elec…	0004871 // signal transducer activity // non-traceable author statement /// 0005515 // protein binding // inferred from physical interaction /// 0019901 // protein kinase binding // inferred from physical interaction /// 0030246 // carbohydrate binding // inferred from electronic annotation /// 0030296 // protein tyrosine kinase activator activity // inferred from direct assay /// 0043499 // euka…	chrY:19613622-19614040 (-) // 98.33 // q11.222
202137_s_at	-1.37659	-0.461097	1.37659	down	-2.40723	-1.26737	2.40723	down	ZMYND11	10771	0000122 // negative regulation of transcription from RNA polymerase II promoter // traceable author statement /// 0006350 // transcription // inferred from electronic annotation /// 0006355 // regulation of transcription, DNA-dependent // inferred from electronic annotation /// 0007049 // cell cycle // inferred from electronic annotation /// 0008283 // cell proliferation // traceable author state…	0005634 // nucleus // traceable author statement /// 0005634 // nucleus // inferred from electronic annotation	0003677 // DNA binding // inferred from electronic annotation /// 0005515 // protein binding // inferred from electronic annotation /// 0008270 // zinc ion binding // inferred from electronic annotation /// 0046872 // metal ion binding // inferred from electronic annotation	chr10:215932-289196 (+) // 98.6 // p15.3
202425_x_at	-1.90926	-0.933016	1.90926	down	-2.403	-1.26484	2.403	down	PPP3CA	5530	0000082 // G1/S transition of mitotic cell cycle // inferred from electronic annotation /// 0001915 // negative regulation of T cell mediated cytotoxicity // inferred from electronic annotation /// 0006470 // protein amino acid dephosphorylation // non-traceable author statement /// 0006470 // protein amino acid dephosphorylation // inferred from electronic annotation /// 0006606 // protein impor…	0005634 // nucleus // inferred from electronic annotation /// 0005739 // mitochondrion // inferred from electronic annotation /// 0005792 // microsome // inferred from electronic annotation /// 0005829 // cytosol // inferred from electronic annotation /// 0005955 // calcineurin complex // non-traceable author statement /// 0005955 // calcineurin complex // inferred from electronic annotation /// …	0004721 // phosphoprotein phosphatase activity // inferred from electronic annotation /// 0004722 // protein serine/threonine phosphatase activity // non-traceable author statement /// 0004722 // protein serine/threonine phosphatase activity // inferred from electronic annotation /// 0005506 // iron ion binding // inferred from electronic annotation /// 0005509 // calcium ion binding // non-trace…	chr4:102165499-102487124 (-) // 96.75 // q23
222717_at	-1.88026	-0.910932	1.88026	down	-2.40026	-1.26319	2.40026	down	SDPR	8436		0005737 // cytoplasm // inferred from electronic annotation /// 0005829 // cytosol // inferred from direct assay /// 0016020 // membrane // inferred from electronic annotation	0001786 // phosphatidylserine binding // inferred from direct assay /// 0005515 // protein binding // inferred from sequence or structural similarity /// 0005515 // protein binding // inferred from electronic annotation /// 0005543 // phospholipid binding // traceable author statement /// 0008289 // lipid binding // inferred from electronic annotation	chr2:192407275-192420070 (-) // 97.9 // q32.3
242093_at	-1.06869	-0.09585	1.06869	down	-2.39266	-1.25862	2.39266	down	SYTL5	94122	0006886 // intracellular protein transport // inferred from electronic annotation /// 0006887 // exocytosis // inferred from electronic annotation	0016020 // membrane // inferred from electronic annotation	0005515 // protein binding // inferred from electronic annotation /// 0008270 // zinc ion binding // inferred from electronic annotation /// 0017137 // Rab GTPase binding // inferred from electronic annotation /// 0046872 // metal ion binding // inferred from electronic annotation	chrX:37872628-37873008 (+) // 96.94 // p11.4
215008_at	-1.74565	-0.803767	1.74565	down	-2.3878	-1.25568	2.3878	down	TLL2	7093	0006508 // proteolysis // inferred from electronic annotation /// 0007275 // multicellular organismal development // inferred from electronic annotation /// 0030154 // cell differentiation // inferred from electronic annotation	0005576 // extracellular region // inferred from electronic annotation	0004222 // metalloendopeptidase activity // inferred from electronic annotation /// 0005509 // calcium ion binding // inferred from electronic annotation /// 0008233 // peptidase activity // inferred from electronic annotation /// 0008237 // metallopeptidase activity // inferred from electronic annotation /// 0008270 // zinc ion binding // inferred from electronic annotation /// 0016787 // hydrol…	chr10:98114354-98263622 (-) // 95.8 // q24.1
209771_x_at	-1.63027	-0.705107	1.63027	down	-2.3848	-1.25387	2.3848	down	CD24	100133941	0001666 // response to hypoxia // inferred from expression pattern /// 0001775 // cell activation // inferred from direct assay /// 0001959 // regulation of cytokine-mediated signaling pathway // inferred from sequence or structural similarity /// 0001959 // regulation of cytokine-mediated signaling pathway // inferred from electronic annotation /// 0002237 // response to molecule of bacterial or…	0005624 // membrane fraction // inferred from electronic annotation /// 0005886 // plasma membrane // inferred from electronic annotation /// 0009897 // external side of plasma membrane // inferred from electronic annotation /// 0016020 // membrane // inferred from direct assay /// 0016020 // membrane // inferred from electronic annotation /// 0031225 // anchored to membrane // inferred from elec…	0004871 // signal transducer activity // non-traceable author statement /// 0005515 // protein binding // inferred from physical interaction /// 0019901 // protein kinase binding // inferred from physical interaction /// 0030246 // carbohydrate binding // inferred from electronic annotation /// 0030296 // protein tyrosine kinase activator activity // inferred from direct assay /// 0043499 // euka…	chrY:19611913-19614350 (-) // 85.81 // q11.222
219779_at	-2.00976	-1.00702	2.00976	down	-2.37996	-1.25094	2.37996	down	ZFHX4	79776	0006350 // transcription // inferred from electronic annotation /// 0006355 // regulation of transcription, DNA-dependent // inferred from electronic annotation /// 0045449 // regulation of transcription // inferred from electronic annotation	0005622 // intracellular // inferred from electronic annotation /// 0005634 // nucleus // inferred from electronic annotation /// 0005634 // nucleus // inferred from direct assay /// 0005730 // nucleolus // inferred from direct assay /// 0005737 // cytoplasm // inferred from direct assay	0003676 // nucleic acid binding // inferred from electronic annotation /// 0003677 // DNA binding // inferred from electronic annotation /// 0003700 // transcription factor activity // inferred from electronic annotation /// 0008270 // zinc ion binding // inferred from electronic annotation /// 0030528 // transcription regulator activity // inferred from electronic annotation /// 0043565 // seque…	chr8:77938102-77939395 (+) // 90.95 // q21.11
244463_at	-1.70097	-0.766356	1.70097	down	-2.37779	-1.24962	2.37779	down	ADAM23	8745	0006508 // proteolysis // inferred from electronic annotation /// 0007155 // cell adhesion // inferred from electronic annotation /// 0007229 // integrin-mediated signaling pathway // inferred from electronic annotation /// 0007417 // central nervous system development // traceable author statement	0005576 // extracellular region // inferred from electronic annotation /// 0005886 // plasma membrane // inferred from electronic annotation /// 0005887 // integral to plasma membrane // traceable author statement /// 0016020 // membrane // inferred from electronic annotation /// 0016021 // integral to membrane // inferred from electronic annotation	0004222 // metalloendopeptidase activity // inferred from electronic annotation /// 0005178 // integrin binding // traceable author statement /// 0005515 // protein binding // inferred from electronic annotation /// 0008237 // metallopeptidase activity // traceable author statement /// 0008270 // zinc ion binding // inferred from electronic annotation	chr2:207191103-207191945 (+) // 86.97 // q33.3
235289_at	-2.06154	-1.04372	2.06154	down	-2.37704	-1.24916	2.37704	down	EIF5A2	56648	0006412 // translation // inferred from electronic annotation /// 0006413 // translational initiation // inferred from electronic annotation /// 0007283 // spermatogenesis // non-traceable author statement /// 0008283 // cell proliferation // inferred from mutant phenotype /// 0008612 // peptidyl-lysine modification to hypusine // not recorded /// 0010509 // polyamine homeostasis // non-traceable…	0005829 // cytosol // not recorded	0003743 // translation initiation factor activity // inferred from electronic annotation /// 0005515 // protein binding // inferred from physical interaction	chr3:172089162-172090560 (-) // 95.6 // q26.2
229606_at	-2.16572	-1.11484	2.16572	down	-2.37675	-1.24899	2.37675	down						chr4:102165529-102166000 (+) // 95.93 // q23
238447_at	-2.67811	-1.42121	2.67811	down	-2.37329	-1.24689	2.37329	down	RBMS3	27303		0005737 // cytoplasm // inferred from electronic annotation	0000166 // nucleotide binding // inferred from electronic annotation /// 0003676 // nucleic acid binding // inferred from electronic annotation /// 0003723 // RNA binding // inferred from electronic annotation	chr3:30020655-30021623 (+) // 94.96 // p24.1
225585_at	-1.79869	-0.846947	1.79869	down	-2.3715	-1.2458	2.3715	down	RAP2A	5911	0007165 // signal transduction // traceable author statement /// 0007264 // small GTPase mediated signal transduction // inferred from electronic annotation	0005622 // intracellular // inferred from electronic annotation /// 0005886 // plasma membrane // inferred from electronic annotation /// 0016020 // membrane // inferred from electronic annotation /// 0016020 // membrane // traceable author statement	0000166 // nucleotide binding // inferred from electronic annotation /// 0003924 // GTPase activity // traceable author statement /// 0005515 // protein binding // inferred from physical interaction /// 0005525 // GTP binding // inferred from electronic annotation	chr13:96916628-96918246 (+) // 93.1 // q32.1
222750_s_at	-1.55848	-0.640135	1.55848	down	-2.36776	-1.24352	2.36776	down	SRD5A3	79644	0006629 // lipid metabolic process // inferred from electronic annotation /// 0055114 // oxidation reduction // inferred from electronic annotation	0005737 // cytoplasm // inferred from electronic annotation /// 0005783 // endoplasmic reticulum // inferred from electronic annotation /// 0005789 // endoplasmic reticulum membrane // inferred from electronic annotation /// 0005792 // microsome // inferred from electronic annotation /// 0016020 // membrane // inferred from electronic annotation /// 0016021 // integral to membrane // inferred fro…	0003865 // 3-oxo-5-alpha-steroid 4-dehydrogenase activity // inferred from electronic annotation /// 0016491 // oxidoreductase activity // inferred from electronic annotation /// 0016627 // oxidoreductase activity, acting on the CH-CH group of donors // inferred from electronic annotation	chr4:55907165-55931226 (+) // 96.93 // q12
227295_at	-2.33822	-1.22541	2.33822	down	-2.36769	-1.24348	2.36769	down	IKIP	121457		0005783 // endoplasmic reticulum // inferred from electronic annotation /// 0005789 // endoplasmic reticulum membrane // inferred from electronic annotation /// 0016020 // membrane // inferred from electronic annotation /// 0016021 // integral to membrane // inferred from electronic annotation		chr12:97531257-97562693 (-) // 97.25 // q23.1
205347_s_at	-1.59	-0.66903	1.59	down	-2.36556	-1.24218	2.36556	down	TMSB15A	11013	0007010 // cytoskeleton organization // inferred from electronic annotation /// 0030036 // actin cytoskeleton organization // inferred from electronic annotation /// 0042989 // sequestering of actin monomers // inferred from electronic annotation	0005737 // cytoplasm // non-traceable author statement /// 0005737 // cytoplasm // inferred from electronic annotation /// 0005856 // cytoskeleton // inferred from electronic annotation	0003779 // actin binding // inferred from electronic annotation	chrX:101655266-101658329 (-) // 100.0 // q22.1
225681_at	-1.71041	-0.774339	1.71041	down	-2.36239	-1.24025	2.36239	down	CTHRC1	115908		0005576 // extracellular region // inferred from electronic annotation /// 0005578 // proteinaceous extracellular matrix // inferred from electronic annotation		chr8:104452907-104464397 (+) // 98.16 // q22.3
223661_at	-2.17503	-1.12103	2.17503	down	-2.35926	-1.23833	2.35926	down	NUCKS1	64710		0005634 // nucleus // inferred from electronic annotation		chr1:203948943-203950853 (+) // 97.85 // q32.1
222857_s_at	-1.54456	-0.627195	1.54456	down	-2.35641	-1.23659	2.35641	down	KCNMB4	27345	0001508 // regulation of action potential // inferred from direct assay /// 0005513 // detection of calcium ion // inferred from direct assay /// 0006810 // transport // inferred from electronic annotation /// 0006811 // ion transport // inferred from electronic annotation /// 0006813 // potassium ion transport // inferred from direct assay /// 0006813 // potassium ion transport // inferred from …	0005887 // integral to plasma membrane // inferred from direct assay /// 0008076 // voltage-gated potassium channel complex // inferred from direct assay /// 0016020 // membrane // inferred from electronic annotation /// 0016021 // integral to membrane // inferred from electronic annotation	0005216 // ion channel activity // inferred from electronic annotation /// 0005515 // protein binding // inferred from physical interaction /// 0015269 // calcium-activated potassium channel activity // inferred from direct assay /// 0015269 // calcium-activated potassium channel activity // inferred from electronic annotation	chr12:69046445-69111065 (+) // 91.09 // q15
232235_at	-1.8639	-0.898325	1.8639	down	-2.3528	-1.23438	2.3528	down	DSEL	92126		0016020 // membrane // inferred from electronic annotation /// 0016021 // integral to membrane // inferred from electronic annotation		chr18:63324805-63332247 (-) // 99.79 // q22.1
230418_s_at	-1.70877	-0.772956	1.70877	down	-2.34903	-1.23207	2.34903	down	GALNTL1	57452		0000139 // Golgi membrane // inferred from electronic annotation /// 0005794 // Golgi apparatus // inferred from electronic annotation /// 0016020 // membrane // inferred from electronic annotation /// 0016021 // integral to membrane // inferred from electronic annotation	0004653 // polypeptide N-acetylgalactosaminyltransferase activity // inferred from electronic annotation /// 0005509 // calcium ion binding // inferred from electronic annotation /// 0005529 // sugar binding // inferred from electronic annotation /// 0016740 // transferase activity // inferred from electronic annotation /// 0016757 // transferase activity, transferring glycosyl groups // inferred…	chr14:68890506-68890936 (+) // 95.98 // q24.1
230755_at	-1.62213	-0.697891	1.62213	down	-2.34876	-1.2319	2.34876	down	RHBDL3	162494	0007165 // signal transduction // inferred from electronic annotation	0016020 // membrane // inferred from electronic annotation /// 0016021 // integral to membrane // inferred from electronic annotation	0004252 // serine-type endopeptidase activity // inferred from electronic annotation /// 0005509 // calcium ion binding // inferred from electronic annotation /// 0008233 // peptidase activity // inferred from electronic annotation /// 0008236 // serine-type peptidase activity // inferred from electronic annotation /// 0016787 // hydrolase activity // inferred from electronic annotation	chr17:27675036-27685963 (+) // 100.0 // q11.2
227061_at	-1.75989	-0.815486	1.75989	down	-2.34709	-1.23088	2.34709	down						chr3:113798333-113799635 (-) // 98.34 // q13.2
210510_s_at	-1.64154	-0.715048	1.64154	down	-2.34031	-1.2267	2.34031	down	NRP1	8829	0001525 // angiogenesis // inferred from electronic annotation /// 0001569 // patterning of blood vessels // inferred from electronic annotation /// 0007155 // cell adhesion // inferred from electronic annotation /// 0007165 // signal transduction // traceable author statement /// 0007267 // cell-cell signaling // traceable author statement /// 0007275 // multicellular organismal development // i…	0005576 // extracellular region // inferred from electronic annotation /// 0005886 // plasma membrane // inferred from electronic annotation /// 0016020 // membrane // inferred from electronic annotation /// 0016021 // integral to membrane // inferred from electronic annotation /// 0030424 // axon // inferred from electronic annotation	0004872 // receptor activity // inferred from electronic annotation /// 0005021 // vascular endothelial growth factor receptor activity // traceable author statement /// 0005021 // vascular endothelial growth factor receptor activity // inferred from electronic annotation /// 0005515 // protein binding // inferred from physical interaction /// 0005515 // protein binding // inferred from electroni…	chr10:33526555-33663316 (-) // 98.88 // p11.22
212899_at	-1.96753	-0.976387	1.96753	down	-2.33685	-1.22457	2.33685	down	CDC2L6	23097	0006468 // protein amino acid phosphorylation // inferred from electronic annotation /// 0051301 // cell division // inferred from electronic annotation	0005634 // nucleus // inferred from direct assay /// 0043231 // intracellular membrane-bounded organelle // inferred from direct assay	0000166 // nucleotide binding // inferred from electronic annotation /// 0004672 // protein kinase activity // inferred from electronic annotation /// 0004674 // protein serine/threonine kinase activity // inferred from electronic annotation /// 0004693 // cyclin-dependent protein kinase activity // inferred from electronic annotation /// 0005515 // protein binding // inferred from physical inter…	chr6:111037841-111095420 (-) // 91.76 // q21
218209_s_at	-1.93485	-0.952225	1.93485	down	-2.33189	-1.2215	2.33189	down	RPRD1A	55197				chr18:31825808-31901520 (-) // 99.79 // q12.2
204320_at	-2.10421	-1.07328	2.10421	down	-2.32697	-1.21845	2.32697	down	COL11A1	1301	0001502 // cartilage condensation // inferred from electronic annotation /// 0002063 // chondrocyte development // inferred from electronic annotation /// 0003007 // heart morphogenesis // inferred from electronic annotation /// 0006029 // proteoglycan metabolic process // inferred from electronic annotation /// 0007155 // cell adhesion // inferred from electronic annotation /// 0007601 // visual…	0005576 // extracellular region // inferred from electronic annotation /// 0005578 // proteinaceous extracellular matrix // inferred from electronic annotation /// 0005581 // collagen // inferred from electronic annotation /// 0005592 // collagen type XI // inferred from direct assay /// 0005592 // collagen type XI // non-traceable author statement	0005198 // structural molecule activity // inferred from electronic annotation /// 0005201 // extracellular matrix structural constituent // non-traceable author statement /// 0005201 // extracellular matrix structural constituent // inferred from electronic annotation /// 0030674 // protein binding, bridging // non-traceable author statement /// 0050840 // extracellular matrix binding // non-tra…	chr1:103115602-103346483 (-) // 98.98 // p21.1
213701_at	-2.11643	-1.08163	2.11643	down	-2.32518	-1.21734	2.32518	down	C12orf29	91298				chr12:86966445-86968067 (+) // 91.97 // q21.32
203680_at	-1.87073	-0.903602	1.87073	down	-2.32126	-1.21491	2.32126	down	PRKAR2B (PKA)	5577	0001932 // regulation of protein amino acid phosphorylation // inferred from electronic annotation /// 0006631 // fatty acid metabolic process // inferred from electronic annotation /// 0007165 // signal transduction // inferred from electronic annotation /// 0007242 // intracellular signaling cascade // traceable author statement /// 0007612 // learning // inferred from electronic annotation ///…	0005737 // cytoplasm // inferred from direct assay /// 0005739 // mitochondrion // inferred from direct assay /// 0005794 // Golgi apparatus // inferred from direct assay /// 0005813 // centrosome // inferred from direct assay /// 0005952 // cAMP-dependent protein kinase complex // inferred from electronic annotation	0000166 // nucleotide binding // inferred from electronic annotation /// 0008603 // cAMP-dependent protein kinase regulator activity // traceable author statement /// 0008603 // cAMP-dependent protein kinase regulator activity // inferred from electronic annotation /// 0016301 // kinase activity // inferred from electronic annotation /// 0030552 // cAMP binding // inferred from electronic annotat…	chr7:106472413-106589100 (+) // 98.59 // q22.3
242592_at	-1.83481	-0.875631	1.83481	down	-2.31539	-1.21125	2.31539	down	GPR137C	283554		0016020 // membrane // inferred from electronic annotation /// 0016021 // integral to membrane // inferred from electronic annotation		chr14:52172164-52173198 (+) // 98.85 // q22.1
230927_at	-2.3142	-1.21051	2.3142	down	-2.3142	-1.21051	2.3142	down						chr8:66666640-66667518 (-) // 97.23 // q13.1
225241_at	-1.85917	-0.894658	1.85917	down	-2.31361	-1.21014	2.31361	down	CCDC80	151887		0005576 // extracellular region // inferred from electronic annotation /// 0005578 // proteinaceous extracellular matrix // inferred from electronic annotation /// 0019031 // viral envelope // inferred from electronic annotation /// 0043231 // intracellular membrane-bounded organelle // inferred from direct assay		chr3:113806801-113842640 (-) // 94.9 // q13.2
227314_at	-1.97304	-0.980422	1.97304	down	-2.31263	-1.20953	2.31263	down	ITGA2	3673	0007155 // cell adhesion // traceable author statement /// 0007155 // cell adhesion // inferred from electronic annotation /// 0007160 // cell-matrix adhesion // traceable author statement /// 0007229 // integrin-mediated signaling pathway // inferred from electronic annotation /// 0007596 // blood coagulation // traceable author statement /// 0009887 // organ morphogenesis // traceable author st…	0005886 // plasma membrane // not recorded /// 0005886 // plasma membrane // traceable author statement /// 0008305 // integrin complex // traceable author statement /// 0008305 // integrin complex // inferred from electronic annotation /// 0009897 // external side of plasma membrane // inferred from electronic annotation /// 0016020 // membrane // inferred from electronic annotation /// 0016021 …	0000287 // magnesium ion binding // inferred from electronic annotation /// 0004872 // receptor activity // inferred from electronic annotation /// 0005509 // calcium ion binding // inferred from electronic annotation /// 0005515 // protein binding // inferred from electronic annotation /// 0005515 // protein binding // inferred from physical interaction /// 0005518 // collagen binding // traceab…	chr5:52424266-52426170 (+) // 65.54 // q11.2
232794_at	-1.63211	-0.70674	1.63211	down	-2.30932	-1.20747	2.30932	down						chr5:43138429-43139546 (+) // 73.91 // p12
213734_at	-2.11018	-1.07737	2.11018	down	-2.30406	-1.20418	2.30406	down	WSB2	55884	0007242 // intracellular signaling cascade // inferred from electronic annotation /// 0019941 // modification-dependent protein catabolic process // inferred from electronic annotation			chr12:116955093-116955871 (+) // 95.52 // q24.23
209289_at	-1.85248	-0.889459	1.85248	down	-2.3031	-1.20358	2.3031	down	NFIB	4781	0006260 // DNA replication // inferred from electronic annotation /// 0006350 // transcription // inferred from electronic annotation /// 0006355 // regulation of transcription, DNA-dependent // inferred from electronic annotation /// 0008285 // negative regulation of cell proliferation // inferred from electronic annotation /// 0030324 // lung development // inferred from electronic annotation /…	0005622 // intracellular // inferred from electronic annotation /// 0005634 // nucleus // traceable author statement /// 0005634 // nucleus // inferred from electronic annotation /// 0005634 // nucleus // inferred from direct assay /// 0005730 // nucleolus // inferred from direct assay	0003677 // DNA binding // inferred from electronic annotation /// 0003690 // double-stranded DNA binding // inferred from electronic annotation /// 0003700 // transcription factor activity // traceable author statement /// 0003700 // transcription factor activity // inferred from electronic annotation /// 0016563 // transcription activator activity // inferred from electronic annotation	chr9:14076672-14303907 (-) // 92.95 // p23
208056_s_at	-1.61082	-0.687797	1.61082	down	-2.3018	-1.20276	2.3018	down	CBFA2T3	863	0006350 // transcription // inferred from electronic annotation /// 0006355 // regulation of transcription, DNA-dependent // inferred from electronic annotation /// 0008283 // cell proliferation // traceable author statement /// 0030154 // cell differentiation // inferred from electronic annotation	0000139 // Golgi membrane // inferred from electronic annotation /// 0005634 // nucleus // inferred from electronic annotation /// 0005794 // Golgi apparatus // inferred from electronic annotation /// 0016020 // membrane // inferred from electronic annotation	0003700 // transcription factor activity // inferred from electronic annotation /// 0005515 // protein binding // inferred from physical interaction /// 0008270 // zinc ion binding // inferred from electronic annotation /// 0046872 // metal ion binding // inferred from electronic annotation	chr16:87468783-87570874 (-) // 93.57 // q24.3
202457_s_at	-1.79228	-0.841798	1.79228	down	-2.30026	-1.2018	2.30026	down	PPP3CA	5530	0000082 // G1/S transition of mitotic cell cycle // inferred from electronic annotation /// 0001915 // negative regulation of T cell mediated cytotoxicity // inferred from electronic annotation /// 0006470 // protein amino acid dephosphorylation // non-traceable author statement /// 0006470 // protein amino acid dephosphorylation // inferred from electronic annotation /// 0006606 // protein impor…	0005634 // nucleus // inferred from electronic annotation /// 0005739 // mitochondrion // inferred from electronic annotation /// 0005792 // microsome // inferred from electronic annotation /// 0005829 // cytosol // inferred from electronic annotation /// 0005955 // calcineurin complex // non-traceable author statement /// 0005955 // calcineurin complex // inferred from electronic annotation /// …	0004721 // phosphoprotein phosphatase activity // inferred from electronic annotation /// 0004722 // protein serine/threonine phosphatase activity // non-traceable author statement /// 0004722 // protein serine/threonine phosphatase activity // inferred from electronic annotation /// 0005506 // iron ion binding // inferred from electronic annotation /// 0005509 // calcium ion binding // non-trace…	chr4:102163610-102487063 (-) // 88.84 // q23
214023_x_at	-2.29956	-1.20135	2.29956	down	-2.29956	-1.20135	2.29956	down	TUBB2B	347733	0007017 // microtubule-based process // inferred from electronic annotation /// 0007018 // microtubule-based movement // inferred from electronic annotation /// 0051258 // protein polymerization // inferred from electronic annotation	0005874 // microtubule // inferred from electronic annotation /// 0043234 // protein complex // inferred from electronic annotation	0000166 // nucleotide binding // inferred from electronic annotation /// 0003924 // GTPase activity // inferred from electronic annotation /// 0005198 // structural molecule activity // inferred from electronic annotation /// 0005525 // GTP binding // inferred from electronic annotation	chr6:3169509-3170536 (-) // 97.79 // p25.2 /// chr6:3099099-3099648 (-) // 52.06 // p25.2
213655_at	-1.85038	-0.887821	1.85038	down	-2.29575	-1.19897	2.29575	down						chr17:1194601-1195364 (+) // 90.99 // p13.3 /// chr2:138761187-138761930 (+) // 83.42 // q22.1
228935_at	-1.60513	-0.682694	1.60513	down	-2.29367	-1.19766	2.29367	down	SLC4A8	9498	0006810 // transport // inferred from electronic annotation /// 0006811 // ion transport // inferred from electronic annotation /// 0006814 // sodium ion transport // inferred from electronic annotation /// 0006820 // anion transport // inferred from electronic annotation	0016020 // membrane // inferred from electronic annotation /// 0016021 // integral to membrane // inferred from electronic annotation	0005215 // transporter activity // inferred from electronic annotation /// 0005452 // inorganic anion exchanger activity // inferred from electronic annotation /// 0008509 // anion transmembrane transporter activity // inferred from electronic annotation /// 0015297 // antiporter activity // inferred from electronic annotation /// 0015380 // anion exchanger activity // inferred from electronic an…	chr12:50188028-50189242 (+) // 77.66 // q13.13
209292_at	-2.60022	-1.37863	2.60022	down	-2.29132	-1.19618	2.29132	down	ID4	3400	0000082 // G1/S transition of mitotic cell cycle // inferred from electronic annotation /// 0006357 // regulation of transcription from RNA polymerase II promoter // traceable author statement /// 0007405 // neuroblast proliferation // inferred from electronic annotation /// 0007420 // brain development // inferred from electronic annotation /// 0008283 // cell proliferation // inferred from elec…	0005634 // nucleus // inferred by curator /// 0005634 // nucleus // inferred from electronic annotation	0003714 // transcription corepressor activity // traceable author statement /// 0005515 // protein binding // inferred from physical interaction /// 0005515 // protein binding // inferred from electronic annotation /// 0016564 // transcription repressor activity // inferred from direct assay /// 0030528 // transcription regulator activity // inferred from electronic annotation	chr6:19945596-19950407 (+) // 96.66 // p22.3
1553972_a_at	-1.45303	-0.539069	1.45303	down	-2.29129	-1.19616	2.29129	down	CBS	875	0006534 // cysteine metabolic process // traceable author statement /// 0006535 // cysteine biosynthetic process from serine // inferred from electronic annotation /// 0008152 // metabolic process // inferred from electronic annotation /// 0008652 // amino acid biosynthetic process // inferred from electronic annotation /// 0019343 // cysteine biosynthetic process via cystathionine // inferred fr…	0005634 // nucleus // inferred from electronic annotation /// 0005730 // nucleolus // inferred from direct assay /// 0005737 // cytoplasm // inferred from electronic annotation /// 0005829 // cytosol // inferred from direct assay /// 0043231 // intracellular membrane-bounded organelle // inferred from direct assay	0003824 // catalytic activity // inferred from electronic annotation /// 0004122 // cystathionine beta-synthase activity // traceable author statement /// 0004122 // cystathionine beta-synthase activity // inferred from electronic annotation /// 0005506 // iron ion binding // inferred from electronic annotation /// 0016829 // lyase activity // inferred from electronic annotation /// 0030170 // py…	chr21:43346369-43369541 (-) // 83.8 // q22.3
201887_at	-1.82676	-0.869287	1.82676	down	-2.29004	-1.19537	2.29004	down	IL13RA1	3597	0007166 // cell surface receptor linked signal transduction // traceable author statement	0005634 // nucleus // inferred from direct assay /// 0005737 // cytoplasm // inferred from direct assay /// 0005886 // plasma membrane // traceable author statement /// 0005898 // interleukin-13 receptor complex // traceable author statement /// 0016020 // membrane // inferred from electronic annotation /// 0016021 // integral to membrane // inferred from electronic annotation /// 0043231 // intr…	0004872 // receptor activity // inferred from electronic annotation /// 0004896 // cytokine receptor activity // inferred from electronic annotation /// 0005515 // protein binding // inferred from physical interaction	chrX:117745586-117812524 (+) // 90.81 // q24
205355_at	-1.9768	-0.983165	1.9768	down	-2.2886	-1.19447	2.2886	down	ACADSB	36	0006629 // lipid metabolic process // inferred from electronic annotation /// 0006631 // fatty acid metabolic process // traceable author statement /// 0006631 // fatty acid metabolic process // inferred from electronic annotation /// 0008152 // metabolic process // inferred from electronic annotation /// 0055114 // oxidation reduction // inferred from electronic annotation	0005739 // mitochondrion // traceable author statement /// 0005739 // mitochondrion // inferred from electronic annotation /// 0005759 // mitochondrial matrix // inferred from electronic annotation	0003995 // acyl-CoA dehydrogenase activity // traceable author statement /// 0003995 // acyl-CoA dehydrogenase activity // inferred from electronic annotation /// 0009055 // electron carrier activity // inferred from electronic annotation /// 0016491 // oxidoreductase activity // inferred from electronic annotation /// 0016627 // oxidoreductase activity, acting on the CH-CH group of donors // inf…	chr10:124758523-124804642 (+) // 89.52 // q26.13
213808_at	-2.56514	-1.35904	2.56514	down	-2.28343	-1.1912	2.28343	down						chr2:207192421-207194270 (+) // 98.19 // q33.3
226560_at	-1.55109	-0.633283	1.55109	down	-2.27911	-1.18847	2.27911	down						chr2:223134588-223135584 (+) // 97.36 // q36.1
228438_at	-1.67965	-0.74816	1.67965	down	-2.27504	-1.18589	2.27504	down	LOC100132891	100132891				chr8:73128749-73129748 (+) // 95.38 // q13.3
238727_at	-2.27387	-1.18515	2.27387	down	-2.27387	-1.18515	2.27387	down						chr2:222890095-222891314 (-) // 95.24 // q36.1
223734_at	-1.94893	-0.962685	1.94893	down	-2.26677	-1.18064	2.26677	down	C4orf49	84709		0016020 // membrane // inferred from electronic annotation /// 0016021 // integral to membrane // inferred from electronic annotation		chr4:140406775-140420829 (-) // 99.75 // q31.1
226150_at	-1.74464	-0.802927	1.74464	down	-2.25848	-1.17535	2.25848	down	PPAPDC1B	84513	0007049 // cell cycle // inferred from electronic annotation /// 0045786 // negative regulation of cell cycle // inferred from electronic annotation	0016020 // membrane // inferred from electronic annotation /// 0016021 // integral to membrane // inferred from electronic annotation	0003824 // catalytic activity // inferred from electronic annotation /// 0016787 // hydrolase activity // inferred from electronic annotation	chr8:38243654-38245871 (-) // 95.85 // p12
235457_at	-1.52517	-0.608973	1.52517	down	-2.24686	-1.16791	2.24686	down	MAML2	84441	0006350 // transcription // inferred from electronic annotation /// 0006355 // regulation of transcription, DNA-dependent // inferred from electronic annotation /// 0007219 // Notch signaling pathway // inferred from direct assay /// 0007219 // Notch signaling pathway // inferred from electronic annotation /// 0044419 // interspecies interaction between organisms // inferred from electronic annot…	0005634 // nucleus // inferred from direct assay /// 0005634 // nucleus // inferred from electronic annotation /// 0005737 // cytoplasm // inferred from electronic annotation /// 0016607 // nuclear speck // inferred from electronic annotation	0003713 // transcription coactivator activity // inferred from direct assay /// 0003713 // transcription coactivator activity // inferred from electronic annotation /// 0005515 // protein binding // inferred from physical interaction /// 0008140 // cAMP response element binding protein binding // inferred from direct assay	chr11:95349406-95350422 (-) // 98.55 // q21
218885_s_at	-1.8743	-0.906354	1.8743	down	-2.24034	-1.16372	2.24034	down	GALNT12	79695		0000139 // Golgi membrane // inferred from electronic annotation /// 0005794 // Golgi apparatus // inferred from electronic annotation /// 0016020 // membrane // inferred from electronic annotation /// 0016021 // integral to membrane // inferred from electronic annotation	0004653 // polypeptide N-acetylgalactosaminyltransferase activity // inferred from electronic annotation /// 0005509 // calcium ion binding // inferred from electronic annotation /// 0005529 // sugar binding // inferred from electronic annotation /// 0016740 // transferase activity // inferred from electronic annotation /// 0016757 // transferase activity, transferring glycosyl groups // inferred…	chr9:100625414-100652179 (+) // 98.29 // q22.33
230936_at	-1.55201	-0.634139	1.55201	down	-2.24021	-1.16363	2.24021	down	DNAJB13	374407	0006457 // protein folding // inferred from electronic annotation /// 0006915 // apoptosis // inferred from expression pattern /// 0007283 // spermatogenesis // inferred from expression pattern		0031072 // heat shock protein binding // inferred from electronic annotation /// 0051082 // unfolded protein binding // inferred from electronic annotation	chr11:73353690-73358969 (+) // 96.2 // q13.4
213033_s_at	-1.63307	-0.707585	1.63307	down	-2.23788	-1.16213	2.23788	down	NFIB	4781	0006260 // DNA replication // inferred from electronic annotation /// 0006350 // transcription // inferred from electronic annotation /// 0006355 // regulation of transcription, DNA-dependent // inferred from electronic annotation /// 0008285 // negative regulation of cell proliferation // inferred from electronic annotation /// 0030324 // lung development // inferred from electronic annotation /…	0005622 // intracellular // inferred from electronic annotation /// 0005634 // nucleus // traceable author statement /// 0005634 // nucleus // inferred from electronic annotation /// 0005634 // nucleus // inferred from direct assay /// 0005730 // nucleolus // inferred from direct assay	0003677 // DNA binding // inferred from electronic annotation /// 0003690 // double-stranded DNA binding // inferred from electronic annotation /// 0003700 // transcription factor activity // traceable author statement /// 0003700 // transcription factor activity // inferred from electronic annotation /// 0016563 // transcription activator activity // inferred from electronic annotation	chr9:14071847-14073499 (-) // 90.03 // p23
238969_at	-1.33601	-0.417934	1.33601	down	-2.23557	-1.16065	2.23557	down	C3orf55	152078				chr3:158743826-158770384 (+) // 92.03 // q25.32
213075_at	-1.47282	-0.55858	1.47282	down	-2.23437	-1.15987	2.23437	down	OLFML2A	169611		0005576 // extracellular region // inferred from electronic annotation /// 0016020 // membrane // inferred from electronic annotation /// 0031012 // extracellular matrix // inferred from electronic annotation	0042803 // protein homodimerization activity // inferred from electronic annotation /// 0050840 // extracellular matrix binding // inferred from electronic annotation	chr9:126614844-126616982 (+) // 49.72 // q33.3
226603_at	-1.53433	-0.617608	1.53433	down	-2.22871	-1.15621	2.22871	down	SAMD9L	219285				chr7:92598153-92600723 (-) // 99.15 // q21.2
204446_s_at	-1.18413	-0.243824	1.18413	down	-2.22827	-1.15592	2.22827	down	ALOX5	240	0006691 // leukotriene metabolic process // inferred from electronic annotation /// 0006691 // leukotriene metabolic process // traceable author statement /// 0006954 // inflammatory response // inferred from electronic annotation /// 0019370 // leukotriene biosynthetic process // inferred from electronic annotation /// 0055114 // oxidation reduction // inferred from electronic annotation	0005634 // nucleus // inferred from electronic annotation /// 0005737 // cytoplasm // inferred from electronic annotation /// 0016020 // membrane // inferred from electronic annotation	0004051 // arachidonate 5-lipoxygenase activity // traceable author statement /// 0004051 // arachidonate 5-lipoxygenase activity // inferred from electronic annotation /// 0005506 // iron ion binding // inferred from electronic annotation /// 0005509 // calcium ion binding // inferred from electronic annotation /// 0005515 // protein binding // inferred from physical interaction /// 0016165 // l…	chr10:45189691-45261567 (+) // 96.56 // q11.21
226567_at	-1.8609	-0.896004	1.8609	down	-2.22763	-1.15551	2.22763	down	USP14	9097	0006464 // protein modification process // inferred from electronic annotation /// 0006511 // ubiquitin-dependent protein catabolic process // inferred from electronic annotation /// 0019941 // modification-dependent protein catabolic process // inferred from electronic annotation	0005737 // cytoplasm // inferred from direct assay	0004197 // cysteine-type endopeptidase activity // traceable author statement /// 0004221 // ubiquitin thiolesterase activity // inferred from electronic annotation /// 0004843 // ubiquitin-specific protease activity // traceable author statement /// 0008193 // tRNA guanylyltransferase activity // traceable author statement /// 0008233 // peptidase activity // inferred from electronic annotation …	chr18:203613-204736 (+) // 81.33 // p11.32
241782_at	-1.95069	-0.963988	1.95069	down	-2.22759	-1.15549	2.22759	down	NEBL	10529	0030832 // regulation of actin filament length // traceable author statement		0003779 // actin binding // inferred from electronic annotation /// 0008270 // zinc ion binding // inferred from electronic annotation /// 0008307 // structural constituent of muscle // traceable author statement /// 0046872 // metal ion binding // inferred from electronic annotation	chr10:21108909-21109356 (-) // 100.0 // p12.31
207213_s_at	-1.07174	-0.0999603	1.07174	down	-2.2246	-1.15354	2.2246	down	USP2	9099	0006511 // ubiquitin-dependent protein catabolic process // inferred from electronic annotation /// 0019941 // modification-dependent protein catabolic process // inferred from electronic annotation	0005737 // cytoplasm // inferred from electronic annotation /// 0005737 // cytoplasm // inferred from direct assay /// 0005813 // centrosome // inferred from electronic annotation /// 0005886 // plasma membrane // inferred from direct assay	0004197 // cysteine-type endopeptidase activity // traceable author statement /// 0004221 // ubiquitin thiolesterase activity // inferred from electronic annotation /// 0005515 // protein binding // inferred from physical interaction /// 0008233 // peptidase activity // inferred from electronic annotation /// 0008234 // cysteine-type peptidase activity // inferred from electronic annotation /// 0…	chr11:118732721-118739839 (-) // 93.92 // q23.3
242989_at	-1.98848	-0.991663	1.98848	down	-2.22223	-1.15201	2.22223	down						chr2:36919182-36919759 (-) // 57.54 // p22.2
222651_s_at	-1.55673	-0.638517	1.55673	down	-2.21933	-1.15012	2.21933	down	TRPS1	7227	0001501 // skeletal system development // traceable author statement /// 0006350 // transcription // inferred from electronic annotation /// 0006355 // regulation of transcription, DNA-dependent // inferred from electronic annotation /// 0006366 // transcription from RNA polymerase II promoter // traceable author statement /// 0006607 // NLS-bearing substrate import into nucleus // traceable auth…	0005622 // intracellular // inferred from electronic annotation /// 0005634 // nucleus // inferred from electronic annotation	0003677 // DNA binding // inferred from electronic annotation /// 0003700 // transcription factor activity // traceable author statement /// 0003700 // transcription factor activity // inferred from electronic annotation /// 0005515 // protein binding // inferred from electronic annotation /// 0008270 // zinc ion binding // traceable author statement /// 0008270 // zinc ion binding // inferred fr…	chr8:116489899-116750429 (-) // 97.48 // q23.3
204573_at	-1.93979	-0.9559	1.93979	down	-2.21689	-1.14854	2.21689	down	CROT	54677	0006091 // generation of precursor metabolites and energy // traceable author statement /// 0006629 // lipid metabolic process // inferred from electronic annotation /// 0006631 // fatty acid metabolic process // traceable author statement /// 0006631 // fatty acid metabolic process // inferred from electronic annotation /// 0006810 // transport // inferred from electronic annotation /// 0015908 …	0005777 // peroxisome // traceable author statement /// 0005777 // peroxisome // inferred from electronic annotation	0008415 // acyltransferase activity // inferred from electronic annotation /// 0008458 // carnitine O-octanoyltransferase activity // traceable author statement /// 0008458 // carnitine O-octanoyltransferase activity // inferred from electronic annotation /// 0016740 // transferase activity // inferred from electronic annotation	chr7:86813587-86867046 (+) // 88.8 // q21.12
228530_at	-2.26751	-1.18111	2.26751	down	-2.21463	-1.14706	2.21463	down	C13orf37	440145				chr13:72182163-72199701 (+) // 97.28 // q22.1
205123_s_at	-1.48914	-0.574477	1.48914	down	-2.21317	-1.14611	2.21317	down	TMEFF1	8577	0007275 // multicellular organismal development // inferred from electronic annotation	0005886 // plasma membrane // inferred from electronic annotation /// 0016020 // membrane // inferred from electronic annotation /// 0016021 // integral to membrane // inferred from electronic annotation		chr9:102275633-102379058 (+) // 89.71 // q31.1
201250_s_at	-1.76643	-0.820836	1.76643	down	-2.21284	-1.1459	2.21284	down	SLC2A1	6513	0006810 // transport // inferred from electronic annotation /// 0008643 // carbohydrate transport // inferred from electronic annotation /// 0015758 // glucose transport // traceable author statement /// 0055085 // transmembrane transport // inferred from electronic annotation	0005622 // intracellular // inferred from electronic annotation /// 0005624 // membrane fraction // traceable author statement /// 0005737 // cytoplasm // inferred from electronic annotation /// 0005886 // plasma membrane // inferred from electronic annotation /// 0016020 // membrane // inferred from electronic annotation /// 0016020 // membrane // traceable author statement /// 0016021 // integr…	0005215 // transporter activity // inferred from electronic annotation /// 0005351 // sugar:hydrogen symporter activity // inferred from electronic annotation /// 0005355 // glucose transmembrane transporter activity // traceable author statement /// 0005355 // glucose transmembrane transporter activity // inferred from electronic annotation /// 0005515 // protein binding // inferred from electro…	chr1:43164105-43197088 (-) // 97.58 // p34.2
215440_s_at	-1.83974	-0.879503	1.83974	down	-2.21057	-1.14442	2.21057	down	BEX4	56271		0005634 // nucleus // inferred from electronic annotation /// 0005737 // cytoplasm // inferred from electronic annotation		chrX:102356736-102358666 (+) // 85.29 // q22.1
225604_s_at	-1.52562	-0.609393	1.52562	down	-2.20693	-1.14204	2.20693	down	GLIPR2	152007		0000139 // Golgi membrane // inferred from electronic annotation /// 0005576 // extracellular region // inferred from electronic annotation /// 0005794 // Golgi apparatus // inferred from electronic annotation /// 0016020 // membrane // inferred from electronic annotation		chr9:36152577-36153906 (+) // 93.98 // p13.3
201760_s_at	-1.55848	-0.640136	1.55848	down	-2.206	-1.14143	2.206	down	WSB2	55884	0007242 // intracellular signaling cascade // inferred from electronic annotation /// 0019941 // modification-dependent protein catabolic process // inferred from electronic annotation			chr12:116955248-116974668 (-) // 93.4 // q24.23
1554027_a_at	-1.34372	-0.426231	1.34372	down	-2.20577	-1.14128	2.20577	down	SLC4A4	8671	0006810 // transport // inferred from electronic annotation /// 0006810 // transport // traceable author statement /// 0006811 // ion transport // inferred from electronic annotation /// 0006814 // sodium ion transport // inferred from electronic annotation /// 0006820 // anion transport // inferred from electronic annotation	0005886 // plasma membrane // inferred from electronic annotation /// 0005887 // integral to plasma membrane // traceable author statement /// 0016020 // membrane // inferred from electronic annotation /// 0016021 // integral to membrane // inferred from electronic annotation /// 0016323 // basolateral plasma membrane // inferred from electronic annotation	0005215 // transporter activity // inferred from electronic annotation /// 0005452 // inorganic anion exchanger activity // inferred from electronic annotation /// 0008509 // anion transmembrane transporter activity // inferred from electronic annotation /// 0008510 // sodium:bicarbonate symporter activity // traceable author statement /// 0015293 // symporter activity // inferred from electronic…	chr4:72423633-72558100 (+) // 99.4 // q13.3
230729_at	-1.69193	-0.758669	1.69193	down	-2.20391	-1.14007	2.20391	down						chr2:61563964-61564579 (+) // 60.7 // p15
218974_at	-1.78165	-0.833215	1.78165	down	-2.20357	-1.13984	2.20357	down	SOBP	55084	0007605 // sensory perception of sound // inferred from electronic annotation /// 0007626 // locomotory behavior // inferred from electronic annotation /// 0042472 // inner ear morphogenesis // inferred from electronic annotation		0008270 // zinc ion binding // inferred from electronic annotation /// 0046872 // metal ion binding // inferred from electronic annotation	chr6:108061950-108087364 (+) // 99.76 // q21
214806_at	-1.49318	-0.578389	1.49318	down	-2.20237	-1.13906	2.20237	down	BICD1	636	0006396 // RNA processing // traceable author statement /// 0006810 // transport // inferred from electronic annotation /// 0008298 // intracellular mRNA localization // non-traceable author statement /// 0009653 // anatomical structure morphogenesis // traceable author statement	0005794 // Golgi apparatus // inferred from electronic annotation /// 0005856 // cytoskeleton // non-traceable author statement	0005200 // structural constituent of cytoskeleton // traceable author statement /// 0005488 // binding // inferred from electronic annotation /// 0005515 // protein binding // inferred from electronic annotation	chr12:32378717-32382853 (+) // 91.04 // p11.21
212192_at	-1.39005	-0.475133	1.39005	down	-2.20081	-1.13804	2.20081	down	KCTD12	115207	0006813 // potassium ion transport // inferred from electronic annotation	0008076 // voltage-gated potassium channel complex // inferred from electronic annotation /// 0016020 // membrane // inferred from electronic annotation	0005249 // voltage-gated potassium channel activity // inferred from electronic annotation /// 0005515 // protein binding // inferred from physical interaction /// 0005515 // protein binding // inferred from electronic annotation	chr13:76352305-76356297 (-) // 96.21 // q22.3
207815_at	-1.90051	-0.926385	1.90051	down	-2.19714	-1.13562	2.19714	down	PF4V1	5197	0006955 // immune response // inferred from electronic annotation	0005576 // extracellular region // inferred from electronic annotation	0005125 // cytokine activity // inferred from electronic annotation /// 0008009 // chemokine activity // inferred from electronic annotation /// 0008201 // heparin binding // inferred from electronic annotation	chr4:74937876-74939065 (+) // 98.41 // q13.3
207996_s_at	-1.08111	-0.11251	1.08111	down	-2.18983	-1.13082	2.18983	down	C18orf1	753		0005886 // plasma membrane // inferred from electronic annotation /// 0016020 // membrane // inferred from electronic annotation /// 0016021 // integral to membrane // non-traceable author statement /// 0016021 // integral to membrane // inferred from electronic annotation		chr18:13610866-13642753 (+) // 99.49 // p11.21
213258_at	-1.86627	-0.900156	1.86627	down	-2.184	-1.12697	2.184	down	TFPI	7035	0007596 // blood coagulation // inferred from electronic annotation /// 0007596 // blood coagulation // traceable author statement /// 0007598 // blood coagulation, extrinsic pathway // not recorded	0005576 // extracellular region // not recorded /// 0005576 // extracellular region // inferred from electronic annotation /// 0005615 // extracellular space // inferred from direct assay /// 0005634 // nucleus // inferred from direct assay /// 0005737 // cytoplasm // inferred from direct assay /// 0005886 // plasma membrane // not recorded	0004866 // endopeptidase inhibitor activity // inferred from electronic annotation /// 0004866 // endopeptidase inhibitor activity // traceable author statement /// 0004867 // serine-type endopeptidase inhibitor activity // inferred from electronic annotation /// 0030414 // peptidase inhibitor activity // inferred from electronic annotation	chr2:188037201-188038453 (-) // 77.08 // q32.1
224862_at	-1.81088	-0.856694	1.81088	down	-2.18149	-1.12531	2.18149	down	GNAQ	2776	0001501 // skeletal system development // inferred from electronic annotation /// 0001508 // regulation of action potential // inferred from electronic annotation /// 0006471 // protein amino acid ADP-ribosylation // inferred from electronic annotation /// 0007165 // signal transduction // inferred from electronic annotation /// 0007186 // G-protein coupled receptor protein signaling pathway // i…	0005737 // cytoplasm // traceable author statement /// 0005886 // plasma membrane // not recorded /// 0005886 // plasma membrane // traceable author statement /// 0005886 // plasma membrane // inferred from electronic annotation	0000166 // nucleotide binding // inferred from electronic annotation /// 0003924 // GTPase activity // traceable author statement /// 0004871 // signal transducer activity // inferred from electronic annotation /// 0005525 // GTP binding // inferred from electronic annotation /// 0019001 // guanyl nucleotide binding // inferred from electronic annotation	chr2:131894022-131895497 (-) // 49.97 // q21.1 /// chr9:79520830-79523709 (-) // 97.64 // q21.2
1554097_a_at	-1.53775	-0.620822	1.53775	down	-2.17908	-1.12372	2.17908	down	LOC554202	554202				chr9:21444269-21549671 (-) // 76.49 // p21.3
208228_s_at	-1.50316	-0.587999	1.50316	down	-2.17238	-1.11928	2.17238	down	FGFR2	2263	0001525 // angiogenesis // inferred from electronic annotation /// 0001657 // ureteric bud development // inferred from electronic annotation /// 0001701 // in utero embryonic development // inferred from electronic annotation /// 0002053 // positive regulation of mesenchymal cell proliferation // inferred from electronic annotation /// 0006468 // protein amino acid phosphorylation // non-traceab…	0005576 // extracellular region // inferred from electronic annotation /// 0005634 // nucleus // inferred from electronic annotation /// 0005886 // plasma membrane // not recorded /// 0005886 // plasma membrane // inferred from electronic annotation /// 0009986 // cell surface // inferred from direct assay /// 0016020 // membrane // inferred from electronic annotation /// 0016020 // membrane // n…	0000166 // nucleotide binding // inferred from electronic annotation /// 0004672 // protein kinase activity // inferred from electronic annotation /// 0004713 // protein tyrosine kinase activity // inferred from electronic annotation /// 0004713 // protein tyrosine kinase activity // non-traceable author statement /// 0004714 // transmembrane receptor protein tyrosine kinase activity // inferred …	chr10:123228721-123347802 (-) // 97.84 // q26.13
205990_s_at	-1.74776	-0.805507	1.74776	down	-2.17215	-1.11912	2.17215	down	WNT5A	7474	0007165 // signal transduction // traceable author statement /// 0007223 // Wnt receptor signaling pathway, calcium modulating pathway // inferred from electronic annotation /// 0007254 // JNK cascade // inferred from electronic annotation /// 0007267 // cell-cell signaling // traceable author statement /// 0007275 // multicellular organismal development // inferred from electronic annotation ///…	0005576 // extracellular region // inferred from electronic annotation /// 0005578 // proteinaceous extracellular matrix // inferred from electronic annotation /// 0005615 // extracellular space // traceable author statement /// 0005625 // soluble fraction // traceable author statement	0004871 // signal transducer activity // traceable author statement /// 0004871 // signal transducer activity // inferred from electronic annotation /// 0005102 // receptor binding // traceable author statement /// 0005515 // protein binding // inferred from electronic annotation	chr3:55476682-55490431 (-) // 94.99 // p14.3
227370_at	-1.78094	-0.832639	1.78094	down	-2.17117	-1.11847	2.17117	down	FAM171B	165215		0016020 // membrane // inferred from electronic annotation /// 0016021 // integral to membrane // inferred from electronic annotation	0003677 // DNA binding // inferred from electronic annotation	chr2:187337523-187338931 (+) // 97.26 // q32.1
218678_at	-1.73732	-0.79686	1.73732	down	-2.16999	-1.11769	2.16999	down	NES	10763	0007417 // central nervous system development // non-traceable author statement	0005856 // cytoskeleton // inferred from direct assay /// 0005882 // intermediate filament // non-traceable author statement /// 0005882 // intermediate filament // inferred from electronic annotation	0005198 // structural molecule activity // inferred from electronic annotation	chr1:154905181-154913823 (-) // 97.21 // q23.1
225959_s_at	-1.80061	-0.848483	1.80061	down	-2.15504	-1.10772	2.15504	down	ZNRF1	84937	0019941 // modification-dependent protein catabolic process // inferred from electronic annotation	0005764 // lysosome // inferred from electronic annotation /// 0005768 // endosome // inferred from electronic annotation /// 0005768 // endosome // inferred from direct assay /// 0016020 // membrane // inferred from electronic annotation /// 0030054 // cell junction // inferred from electronic annotation /// 0031410 // cytoplasmic vesicle // inferred from electronic annotation /// 0045202 // syn…	0005515 // protein binding // inferred from electronic annotation /// 0008270 // zinc ion binding // inferred from electronic annotation /// 0016874 // ligase activity // inferred from electronic annotation /// 0046872 // metal ion binding // inferred from electronic annotation	chr16:73696781-73702110 (+) // 89.36 // q23.1
1557487_at	-2.34968	-1.23246	2.34968	down	-2.15366	-1.10679	2.15366	down						chr3:114915070-114915957 (-) // 19.14 // q13.2
235733_at	-2.24867	-1.16907	2.24867	down	-2.1523	-1.10588	2.1523	down						chr3:73108241-73108890 (+) // 100.0 // p13
212158_at	-1.98605	-0.989902	1.98605	down	-2.15185	-1.10558	2.15185	down	SDC2	6383		0005887 // integral to plasma membrane // non-traceable author statement /// 0016020 // membrane // inferred from electronic annotation /// 0016021 // integral to membrane // inferred from electronic annotation	0005515 // protein binding // inferred from physical interaction /// 0008092 // cytoskeletal protein binding // inferred from electronic annotation	chr8:97575071-97693337 (+) // 97.3 // q22.1
229385_s_at	-1.42702	-0.513011	1.42702	down	-2.15161	-1.10541	2.15161	down	PLAC2	257000		0016020 // membrane // inferred from electronic annotation /// 0016021 // integral to membrane // inferred from electronic annotation		chr19:5509179-5510305 (-) // 67.01 // p13.3
213478_at	-1.4661	-0.551987	1.4661	down	-2.15064	-1.10477	2.15064	down	RP1-21O18.1	23254	0031424 // keratinization // inferred from electronic annotation	0005634 // nucleus // inferred from electronic annotation /// 0005737 // cytoplasm // inferred from electronic annotation /// 0005856 // cytoskeleton // inferred from electronic annotation /// 0030054 // cell junction // inferred from electronic annotation		chr1:14797786-15265695 (+) // 85.14 // p36.21
202310_s_at	-1.87821	-0.909359	1.87821	down	-2.14864	-1.10343	2.14864	down	COL1A1	1277	0001501 // skeletal system development // inferred from mutant phenotype /// 0001503 // ossification // inferred from electronic annotation /// 0001568 // blood vessel development // inferred from mutant phenotype /// 0007584 // response to nutrient // inferred from electronic annotation /// 0007601 // visual perception // inferred from mutant phenotype /// 0007605 // sensory perception of sound …	0005576 // extracellular region // not recorded /// 0005576 // extracellular region // inferred from electronic annotation /// 0005578 // proteinaceous extracellular matrix // inferred from electronic annotation /// 0005581 // collagen // inferred from electronic annotation /// 0005584 // collagen type I // inferred from mutant phenotype /// 0005886 // plasma membrane // not recorded	0005201 // extracellular matrix structural constituent // inferred from electronic annotation /// 0005515 // protein binding // inferred from physical interaction /// 0042802 // identical protein binding // inferred from direct assay /// 0048407 // platelet-derived growth factor binding // inferred from direct assay	chr17:45615648-45633992 (-) // 97.0 // q21.33
212816_s_at	-1.36444	-0.448311	1.36444	down	-2.14684	-1.10222	2.14684	down	CBS	875	0006534 // cysteine metabolic process // traceable author statement /// 0006535 // cysteine biosynthetic process from serine // inferred from electronic annotation /// 0008152 // metabolic process // inferred from electronic annotation /// 0008652 // amino acid biosynthetic process // inferred from electronic annotation /// 0019343 // cysteine biosynthetic process via cystathionine // inferred fr…	0005634 // nucleus // inferred from electronic annotation /// 0005730 // nucleolus // inferred from direct assay /// 0005737 // cytoplasm // inferred from electronic annotation /// 0005829 // cytosol // inferred from direct assay /// 0043231 // intracellular membrane-bounded organelle // inferred from direct assay	0003824 // catalytic activity // inferred from electronic annotation /// 0004122 // cystathionine beta-synthase activity // traceable author statement /// 0004122 // cystathionine beta-synthase activity // inferred from electronic annotation /// 0005506 // iron ion binding // inferred from electronic annotation /// 0016829 // lyase activity // inferred from electronic annotation /// 0030170 // py…	chr21:43346369-43361583 (-) // 75.17 // q22.3
205747_at	-1.11262	-0.153959	1.11262	down	-2.1466	-1.10205	2.1466	down	CBLN1	869	0007268 // synaptic transmission // traceable author statement /// 0007399 // nervous system development // traceable author statement	0005576 // extracellular region // inferred from electronic annotation /// 0016020 // membrane // inferred from electronic annotation /// 0030054 // cell junction // inferred from electronic annotation /// 0045202 // synapse // inferred from electronic annotation	0005515 // protein binding // inferred from electronic annotation /// 0042803 // protein homodimerization activity // inferred from electronic annotation	chr16:47870201-47873184 (-) // 94.16 // q12.1
40284_at	-1.74305	-0.801617	1.74305	down	-2.14487	-1.10089	2.14487	down	FOXA2	3170	0001705 // ectoderm formation // inferred from electronic annotation /// 0006350 // transcription // inferred from electronic annotation /// 0006355 // regulation of transcription, DNA-dependent // inferred from electronic annotation /// 0007389 // pattern specification process // inferred from electronic annotation /// 0007596 // blood coagulation // inferred from direct assay /// 0009952 // ant…	0005634 // nucleus // inferred from electronic annotation /// 0005634 // nucleus // inferred by curator /// 0044464 // cell part // inferred from electronic annotation	0003677 // DNA binding // inferred from electronic annotation /// 0003700 // transcription factor activity // inferred from electronic annotation /// 0003700 // transcription factor activity // inferred from direct assay /// 0003700 // transcription factor activity // non-traceable author statement /// 0003705 // RNA polymerase II transcription factor activity, enhancer binding // inferred from e…	chr20:22509642-22514101 (-) // 95.96 // p11.21
212667_at	-2.2217	-1.15167	2.2217	down	-2.14391	-1.10024	2.14391	down	SPARC	6678	0001503 // ossification // traceable author statement /// 0007165 // signal transduction // inferred from electronic annotation /// 0007169 // transmembrane receptor protein tyrosine kinase signaling pathway // non-traceable author statement /// 0042127 // regulation of cell proliferation // inferred from electronic annotation	0005576 // extracellular region // not recorded /// 0005576 // extracellular region // non-traceable author statement /// 0005576 // extracellular region // inferred from electronic annotation /// 0005578 // proteinaceous extracellular matrix // inferred from electronic annotation /// 0005578 // proteinaceous extracellular matrix // traceable author statement /// 0005604 // basement membrane // i…	0005507 // copper ion binding // inferred from electronic annotation /// 0005509 // calcium ion binding // traceable author statement /// 0005509 // calcium ion binding // inferred from electronic annotation /// 0005515 // protein binding // inferred from physical interaction /// 0005518 // collagen binding // traceable author statement	chr5:151021200-151023347 (-) // 66.94 // q33.1
223125_s_at	-1.54125	-0.624099	1.54125	down	-2.14129	-1.09848	2.14129	down	C1orf21	81563				chr1:182622832-182864776 (+) // 90.63 // q25.3
219520_s_at	-1.7332	-0.793435	1.7332	down	-2.1411	-1.09835	2.1411	down	WWC3	55841				chrX:10071561-10072517 (+) // 55.07 // p22.2
235045_at	-1.79618	-0.844935	1.79618	down	-2.13979	-1.09747	2.13979	down	REXO2	25996	0006139 // nucleobase, nucleoside, nucleotide and nucleic acid metabolic process // inferred from direct assay /// 0007126 // meiosis // inferred from electronic annotation /// 0009117 // nucleotide metabolic process // traceable author statement	0005622 // intracellular // inferred from electronic annotation /// 0005634 // nucleus // inferred from electronic annotation /// 0005634 // nucleus // inferred from direct assay /// 0005739 // mitochondrion // inferred from electronic annotation	0000166 // nucleotide binding // inferred from electronic annotation /// 0003676 // nucleic acid binding // inferred from electronic annotation /// 0003723 // RNA binding // inferred from electronic annotation /// 0004518 // nuclease activity // inferred from electronic annotation /// 0004527 // exonuclease activity // inferred from electronic annotation /// 0008408 // 3'-5' exonuclease activity …	chr11:113785476-113786539 (+) // 49.22 // q23.2
212248_at	-2.05421	-1.03858	2.05421	down	-2.13623	-1.09507	2.13623	down	MTDH	92140	0000122 // negative regulation of transcription from RNA polymerase II promoter // inferred from direct assay /// 0051092 // positive regulation of NF-kappaB transcription factor activity // inferred from direct assay	0005634 // nucleus // inferred from electronic annotation /// 0005730 // nucleolus // inferred from direct assay /// 0005737 // cytoplasm // inferred from electronic annotation /// 0005783 // endoplasmic reticulum // inferred from direct assay /// 0005783 // endoplasmic reticulum // inferred from electronic annotation /// 0005789 // endoplasmic reticulum membrane // inferred from electronic annot…	0005515 // protein binding // inferred from physical interaction /// 0051059 // NF-kappaB binding // inferred from physical interaction	chr8:98725684-98811661 (+) // 89.64 // q22.1
231175_at	-1.04237	-0.0598693	1.04237	down	-2.13589	-1.09484	2.13589	down	BEND6	221336				chr6:56999727-57000103 (+) // 94.95 // p12.1
208651_x_at	-1.67822	-0.746933	1.67822	down	-2.13523	-1.09439	2.13523	down	CD24	100133941	0001666 // response to hypoxia // inferred from expression pattern /// 0001775 // cell activation // inferred from direct assay /// 0001959 // regulation of cytokine-mediated signaling pathway // inferred from sequence or structural similarity /// 0001959 // regulation of cytokine-mediated signaling pathway // inferred from electronic annotation /// 0002237 // response to molecule of bacterial or…	0005624 // membrane fraction // inferred from electronic annotation /// 0005886 // plasma membrane // inferred from electronic annotation /// 0009897 // external side of plasma membrane // inferred from electronic annotation /// 0016020 // membrane // inferred from direct assay /// 0016020 // membrane // inferred from electronic annotation /// 0031225 // anchored to membrane // inferred from elec…	0004871 // signal transducer activity // non-traceable author statement /// 0005515 // protein binding // inferred from physical interaction /// 0019901 // protein kinase binding // inferred from physical interaction /// 0030246 // carbohydrate binding // inferred from electronic annotation /// 0030296 // protein tyrosine kinase activator activity // inferred from direct assay /// 0043499 // euka…	chr15:54150854-54153264 (+) // 77.58 // q21.3 /// chrY:19612224-19614039 (-) // 81.94 // q11.222
203638_s_at	-1.6182	-0.694392	1.6182	down	-2.13273	-1.0927	2.13273	down	FGFR2	2263	0001525 // angiogenesis // inferred from electronic annotation /// 0001657 // ureteric bud development // inferred from electronic annotation /// 0001701 // in utero embryonic development // inferred from electronic annotation /// 0002053 // positive regulation of mesenchymal cell proliferation // inferred from electronic annotation /// 0006468 // protein amino acid phosphorylation // non-traceab…	0005576 // extracellular region // inferred from electronic annotation /// 0005634 // nucleus // inferred from electronic annotation /// 0005886 // plasma membrane // not recorded /// 0005886 // plasma membrane // inferred from electronic annotation /// 0009986 // cell surface // inferred from direct assay /// 0016020 // membrane // inferred from electronic annotation /// 0016020 // membrane // n…	0000166 // nucleotide binding // inferred from electronic annotation /// 0004672 // protein kinase activity // inferred from electronic annotation /// 0004713 // protein tyrosine kinase activity // inferred from electronic annotation /// 0004713 // protein tyrosine kinase activity // non-traceable author statement /// 0004714 // transmembrane receptor protein tyrosine kinase activity // inferred …	chr10:123227845-123347907 (-) // 97.62 // q26.13
204584_at	-1.31142	-0.39113	1.31142	down	-2.13166	-1.09198	2.13166	down	L1CAM	3897	0007155 // cell adhesion // non-traceable author statement /// 0007155 // cell adhesion // inferred from electronic annotation /// 0007156 // homophilic cell adhesion // inferred from electronic annotation /// 0007157 // heterophilic cell adhesion // inferred from electronic annotation /// 0007159 // leukocyte adhesion // inferred from electronic annotation /// 0007166 // cell surface receptor li…	0005624 // membrane fraction // inferred from electronic annotation /// 0005886 // plasma membrane // inferred from electronic annotation /// 0009897 // external side of plasma membrane // inferred from electronic annotation /// 0009986 // cell surface // inferred from electronic annotation /// 0016020 // membrane // inferred from electronic annotation /// 0016021 // integral to membrane // infer…	0005178 // integrin binding // inferred from electronic annotation /// 0005515 // protein binding // inferred from electronic annotation /// 0033691 // sialic acid binding // inferred from electronic annotation /// 0042802 // identical protein binding // inferred from electronic annotation	chrX:152780164-152804755 (-) // 98.86 // q28
222281_s_at	-1.55647	-0.63828	1.55647	down	-2.13095	-1.09149	2.13095	down						chr1:204445752-204447594 (-) // 36.27 // q32.1
1555579_s_at	-1.88937	-0.917909	1.88937	down	-2.12983	-1.09074	2.12983	down	PTPRM	5797	0001937 // negative regulation of endothelial cell proliferation // inferred from mutant phenotype /// 0006470 // protein amino acid dephosphorylation // inferred from direct assay /// 0006470 // protein amino acid dephosphorylation // inferred from electronic annotation /// 0007155 // cell adhesion // inferred from electronic annotation /// 0007156 // homophilic cell adhesion // inferred from di…	0005737 // cytoplasm // inferred from direct assay /// 0005887 // integral to plasma membrane // non-traceable author statement /// 0005911 // cell-cell junction // inferred from direct assay /// 0005913 // cell-cell adherens junction // inferred from direct assay /// 0016020 // membrane // inferred from electronic annotation /// 0016021 // integral to membrane // inferred from electronic annotat…	0004721 // phosphoprotein phosphatase activity // inferred from electronic annotation /// 0004725 // protein tyrosine phosphatase activity // inferred from electronic annotation /// 0004725 // protein tyrosine phosphatase activity // inferred from direct assay /// 0004872 // receptor activity // inferred from electronic annotation /// 0005001 // transmembrane receptor protein tyrosine phosphatase…	chr18:8396398-8396950 (+) // 46.35 // p11.23 /// chr7:150044622-150048539 (+) // 51.13 // q36.1
228564_at	-1.77427	-0.827223	1.77427	down	-2.12828	-1.08969	2.12828	down	LOC375295	375295				chr2:177202563-177210548 (-) // 79.92 // q31.1
228141_at	-1.71426	-0.777582	1.71426	down	-2.12651	-1.08849	2.12651	down	GPX8	493869	0006979 // response to oxidative stress // inferred from electronic annotation /// 0055114 // oxidation reduction // inferred from electronic annotation	0016020 // membrane // inferred from electronic annotation /// 0016021 // integral to membrane // inferred from electronic annotation	0004601 // peroxidase activity // inferred from electronic annotation /// 0004602 // glutathione peroxidase activity // inferred from electronic annotation /// 0016491 // oxidoreductase activity // inferred from electronic annotation	chr5:54496754-54499096 (+) // 74.84 // q11.2
225460_at	-1.82675	-0.869279	1.82675	down	-2.12586	-1.08805	2.12586	down	SEC22C	9117	0006810 // transport // inferred from electronic annotation /// 0006888 // ER to Golgi vesicle-mediated transport // traceable author statement /// 0015031 // protein transport // inferred from electronic annotation /// 0016192 // vesicle-mediated transport // inferred from electronic annotation	0005783 // endoplasmic reticulum // traceable author statement /// 0005783 // endoplasmic reticulum // inferred from electronic annotation /// 0005789 // endoplasmic reticulum membrane // inferred from electronic annotation /// 0016020 // membrane // inferred from electronic annotation /// 0016021 // integral to membrane // traceable author statement /// 0016021 // integral to membrane // inferre…		chr3:42564464-42598441 (-) // 98.58 // p22.1
225664_at	-2.2162	-1.14809	2.2162	down	-2.12584	-1.08803	2.12584	down	COL12A1	1303	0001501 // skeletal system development // traceable author statement /// 0007155 // cell adhesion // inferred from electronic annotation /// 0030199 // collagen fibril organization // non-traceable author statement	0005576 // extracellular region // inferred from electronic annotation /// 0005578 // proteinaceous extracellular matrix // inferred from electronic annotation /// 0005595 // collagen type XII // non-traceable author statement /// 0005595 // collagen type XII // traceable author statement	0005198 // structural molecule activity // inferred from electronic annotation /// 0005515 // protein binding // inferred from electronic annotation /// 0030020 // extracellular matrix structural constituent conferring tensile strength // non-traceable author statement	chr6:75850761-75851940 (-) // 92.83 // q13
236893_at	-1.58233	-0.662046	1.58233	down	-2.12511	-1.08754	2.12511	down	LOC100130740	100130740				chr17:44034251-44034696 (+) // 96.95 // q21.32
202620_s_at	-1.77133	-0.824834	1.77133	down	-2.12252	-1.08578	2.12252	down	PLOD2	5352	0001666 // response to hypoxia // inferred from expression pattern /// 0006464 // protein modification process // traceable author statement /// 0019538 // protein metabolic process // inferred from electronic annotation /// 0055114 // oxidation reduction // inferred from electronic annotation	0005783 // endoplasmic reticulum // traceable author statement /// 0005783 // endoplasmic reticulum // inferred from electronic annotation /// 0016020 // membrane // inferred from electronic annotation /// 0030867 // rough endoplasmic reticulum membrane // inferred from electronic annotation	0005506 // iron ion binding // inferred from electronic annotation /// 0005515 // protein binding // inferred from physical interaction /// 0008475 // procollagen-lysine 5-dioxygenase activity // traceable author statement /// 0008475 // procollagen-lysine 5-dioxygenase activity // inferred from electronic annotation /// 0016491 // oxidoreductase activity // inferred from electronic annotation //…	chr3:147269921-147361466 (-) // 97.49 // q24
226225_at	-1.55685	-0.638628	1.55685	down	-2.11952	-1.08373	2.11952	down	MCC	4163	0007049 // cell cycle // inferred from electronic annotation /// 0007165 // signal transduction // traceable author statement /// 0045786 // negative regulation of cell cycle // inferred from electronic annotation		0004872 // receptor activity // traceable author statement /// 0005509 // calcium ion binding // inferred from electronic annotation /// 0005515 // protein binding // inferred from physical interaction	chr5:112385699-112388450 (-) // 94.98 // q22.2
210757_x_at	-1.33911	-0.421277	1.33911	down	-2.11924	-1.08355	2.11924	down	DAB2	1601	0008283 // cell proliferation // traceable author statement	0005905 // coated pit // inferred from direct assay /// 0005905 // coated pit // inferred from electronic annotation /// 0016020 // membrane // inferred from electronic annotation /// 0031410 // cytoplasmic vesicle // inferred from electronic annotation	0005515 // protein binding // inferred from physical interaction /// 0008022 // protein C-terminus binding // inferred from physical interaction	chr5:39408897-39430257 (-) // 98.91 // p13.1
236325_at	-1.82479	-0.867734	1.82479	down	-2.11713	-1.08211	2.11713	down	KIAA1377	57562			0005515 // protein binding // inferred from physical interaction	chr11:101376530-101377005 (+) // 74.63 // q22.1
209379_s_at	-1.54281	-0.625556	1.54281	down	-2.11686	-1.08193	2.11686	down	KIAA1128	54462				chr10:86121039-86268252 (+) // 94.47 // q23.1
227226_at	-1.6826	-0.750691	1.6826	down	-2.11669	-1.08181	2.11669	down	MRAP2	112609		0005634 // nucleus // inferred from direct assay /// 0005737 // cytoplasm // inferred from direct assay		chr6:84856244-84857321 (+) // 73.7 // q14.3
203485_at	-1.6809	-0.749233	1.6809	down	-2.11606	-1.08138	2.11606	down	RTN1	6252	0007165 // signal transduction // non-traceable author statement /// 0030182 // neuron differentiation // traceable author statement	0005783 // endoplasmic reticulum // inferred from electronic annotation /// 0005789 // endoplasmic reticulum membrane // inferred from electronic annotation /// 0016020 // membrane // inferred from electronic annotation /// 0016021 // integral to membrane // inferred from electronic annotation /// 0030176 // integral to endoplasmic reticulum membrane // traceable author statement	0004871 // signal transducer activity // non-traceable author statement	chr14:59132466-59407223 (-) // 99.94 // q23.1
210045_at	-1.8104	-0.856312	1.8104	down	-2.11548	-1.08098	2.11548	down	IDH2	3418	0005975 // carbohydrate metabolic process // non-traceable author statement /// 0006097 // glyoxylate cycle // inferred from electronic annotation /// 0006099 // tricarboxylic acid cycle // inferred from electronic annotation /// 0006102 // isocitrate metabolic process // inferred from electronic annotation /// 0008152 // metabolic process // non-traceable author statement /// 0055114 // oxidatio…	0005739 // mitochondrion // inferred from electronic annotation /// 0005739 // mitochondrion // inferred from direct assay	0000287 // magnesium ion binding // inferred from electronic annotation /// 0004450 // isocitrate dehydrogenase (NADP+) activity // inferred from electronic annotation /// 0004450 // isocitrate dehydrogenase (NADP+) activity // non-traceable author statement /// 0016491 // oxidoreductase activity // inferred from electronic annotation /// 0016616 // oxidoreductase activity, acting on the CH-OH gr…	chr15:88427386-88434864 (-) // 80.37 // q26.1
213362_at	-1.21763	-0.284074	1.21763	down	-2.11392	-1.07992	2.11392	down	PTPRD	5789	0006470 // protein amino acid dephosphorylation // traceable author statement /// 0006470 // protein amino acid dephosphorylation // inferred from electronic annotation /// 0006796 // phosphate metabolic process // non-traceable author statement /// 0007185 // transmembrane receptor protein tyrosine phosphatase signaling pathway // traceable author statement /// 0016311 // dephosphorylation // in…	0005887 // integral to plasma membrane // traceable author statement /// 0016020 // membrane // inferred from electronic annotation /// 0016021 // integral to membrane // inferred from electronic annotation	0004721 // phosphoprotein phosphatase activity // inferred from electronic annotation /// 0004725 // protein tyrosine phosphatase activity // inferred from electronic annotation /// 0004872 // receptor activity // inferred from electronic annotation /// 0005001 // transmembrane receptor protein tyrosine phosphatase activity // traceable author statement /// 0005515 // protein binding // inferred …	chr9:8304915-8307287 (-) // 92.75 // p24.1
242228_at	-1.81685	-0.861437	1.81685	down	-2.11258	-1.07901	2.11258	down						chr12:32384387-32384925 (+) // 84.52 // p11.21
1555929_s_at	-1.62998	-0.704858	1.62998	down	-2.10756	-1.07558	2.10756	down
244787_at	-1.52979	-0.613335	1.52979	down	-2.10033	-1.07061	2.10033	down						chr9:74154413-74155551 (-) // 98.43 // q21.13
206458_s_at	-1.592	-0.670837	1.592	down	-2.09779	-1.06887	2.09779	down	WNT2B	7482	0007223 // Wnt receptor signaling pathway, calcium modulating pathway // inferred from electronic annotation /// 0007275 // multicellular organismal development // traceable author statement /// 0007275 // multicellular organismal development // inferred from electronic annotation /// 0009653 // anatomical structure morphogenesis // traceable author statement /// 0016055 // Wnt receptor signaling…	0005576 // extracellular region // inferred from electronic annotation /// 0005578 // proteinaceous extracellular matrix // inferred from electronic annotation /// 0005615 // extracellular space // traceable author statement	0004871 // signal transducer activity // inferred from electronic annotation	chr1:112853388-112865428 (+) // 99.75 // p13.2
220234_at	-1.7057	-0.77036	1.7057	down	-2.09359	-1.06598	2.09359	down	CA8	767	0006730 // one-carbon compound metabolic process // inferred from electronic annotation /// 0048015 // phosphoinositide-mediated signaling // inferred from electronic annotation	0005737 // cytoplasm // inferred from electronic annotation	0004089 // carbonate dehydratase activity // traceable author statement /// 0004089 // carbonate dehydratase activity // inferred from electronic annotation /// 0005515 // protein binding // inferred from electronic annotation /// 0008270 // zinc ion binding // inferred from electronic annotation /// 0046872 // metal ion binding // inferred from electronic annotation	chr8:61283861-61356260 (-) // 92.58 // q12.1
231726_at	-1.16851	-0.224672	1.16851	down	-2.09288	-1.06549	2.09288	down	PCDHB14	56122	0007155 // cell adhesion // inferred from electronic annotation /// 0007156 // homophilic cell adhesion // inferred from electronic annotation /// 0007268 // synaptic transmission // traceable author statement /// 0007416 // synaptogenesis // traceable author statement /// 0016339 // calcium-dependent cell-cell adhesion // non-traceable author statement	0005886 // plasma membrane // inferred from electronic annotation /// 0016020 // membrane // inferred from electronic annotation /// 0016021 // integral to membrane // non-traceable author statement /// 0016021 // integral to membrane // inferred from electronic annotation	0005509 // calcium ion binding // inferred from electronic annotation /// 0005515 // protein binding // non-traceable author statement /// 0005515 // protein binding // inferred from electronic annotation	chr5:140583261-140586042 (+) // 97.96 // q31.3
206953_s_at	-1.59049	-0.669473	1.59049	down	-2.091	-1.06419	2.091	down	LPHN2	23266	0007165 // signal transduction // inferred from electronic annotation /// 0007166 // cell surface receptor linked signal transduction // inferred from electronic annotation /// 0007186 // G-protein coupled receptor protein signaling pathway // inferred from electronic annotation /// 0007186 // G-protein coupled receptor protein signaling pathway // non-traceable author statement /// 0007186 // G-…	0005886 // plasma membrane // inferred from electronic annotation /// 0016020 // membrane // inferred from electronic annotation /// 0016021 // integral to membrane // non-traceable author statement /// 0016021 // integral to membrane // traceable author statement /// 0016021 // integral to membrane // inferred from electronic annotation	0004871 // signal transducer activity // inferred from electronic annotation /// 0004872 // receptor activity // inferred from electronic annotation /// 0004888 // transmembrane receptor activity // inferred from electronic annotation /// 0004930 // G-protein coupled receptor activity // inferred from electronic annotation /// 0004930 // G-protein coupled receptor activity // traceable author sta…	chr1:82038669-82230468 (+) // 98.17 // p31.1
227877_at	-1.68766	-0.755023	1.68766	down	-2.08947	-1.06313	2.08947	down	C5orf39	389289			0004872 // receptor activity // inferred from electronic annotation	chr5:43075091-43075884 (-) // 94.03 // p12
203787_at	-1.6264	-0.701681	1.6264	down	-2.08713	-1.06152	2.08713	down	SSBP2	23635	0045449 // regulation of transcription // non-traceable author statement	0005634 // nucleus // non-traceable author statement /// 0005634 // nucleus // inferred from electronic annotation /// 0005737 // cytoplasm // inferred from direct assay	0003677 // DNA binding // inferred from electronic annotation /// 0003697 // single-stranded DNA binding // non-traceable author statement /// 0003697 // single-stranded DNA binding // inferred from electronic annotation /// 0005515 // protein binding // inferred from electronic annotation /// 0030528 // transcription regulator activity // inferred from electronic annotation	chr5:80751511-81082675 (-) // 98.56 // q14.1
214247_s_at	-1.74312	-0.801671	1.74312	down	-2.08607	-1.06079	2.08607	down	DKK3	27122	0007275 // multicellular organismal development // inferred from electronic annotation /// 0009653 // anatomical structure morphogenesis // traceable author statement /// 0016055 // Wnt receptor signaling pathway // inferred from electronic annotation /// 0030178 // negative regulation of Wnt receptor signaling pathway // inferred from electronic annotation	0005576 // extracellular region // inferred from electronic annotation /// 0005615 // extracellular space // traceable author statement	0004866 // endopeptidase inhibitor activity // inferred from electronic annotation	chr11:11941113-11941663 (-) // 98.74 // p15.3
204777_s_at	-1.43073	-0.516752	1.43073	down	-2.08414	-1.05945	2.08414	down	MAL	4118	0001766 // membrane raft polarization // traceable author statement /// 0006917 // induction of apoptosis // non-traceable author statement /// 0007417 // central nervous system development // traceable author statement /// 0030154 // cell differentiation // traceable author statement /// 0042552 // myelination // non-traceable author statement /// 0042552 // myelination // traceable author state…	0005768 // endosome // traceable author statement /// 0005783 // endoplasmic reticulum // inferred from direct assay /// 0005887 // integral to plasma membrane // traceable author statement /// 0016020 // membrane // inferred from electronic annotation /// 0016021 // integral to membrane // inferred from electronic annotation /// 0016324 // apical plasma membrane // traceable author statement ///…	0008289 // lipid binding // traceable author statement /// 0015267 // channel activity // traceable author statement /// 0016505 // apoptotic protease activator activity // non-traceable author statement /// 0019911 // structural constituent of myelin sheath // inferred from direct assay	chr2:95055205-95083462 (+) // 100.0 // q11.1
203885_at	-1.77017	-0.823887	1.77017	down	-2.08307	-1.05871	2.08307	down	RAB21	23011	0006810 // transport // inferred from electronic annotation /// 0007264 // small GTPase mediated signal transduction // inferred from electronic annotation /// 0015031 // protein transport // inferred from electronic annotation	0000139 // Golgi membrane // inferred from electronic annotation /// 0005768 // endosome // inferred from direct assay /// 0005768 // endosome // inferred from electronic annotation /// 0005783 // endoplasmic reticulum // inferred from electronic annotation /// 0005789 // endoplasmic reticulum membrane // inferred from electronic annotation /// 0005794 // Golgi apparatus // inferred from electron…	0000166 // nucleotide binding // inferred from electronic annotation /// 0005525 // GTP binding // inferred from electronic annotation	chr12:70434924-70467417 (+) // 86.27 // q21.1
212912_at	-1.592	-0.670838	1.592	down	-2.0792	-1.05603	2.0792	down	RPS6KA2	6196	0000089 // mitotic metaphase // inferred from electronic annotation /// 0001556 // oocyte maturation // inferred from electronic annotation /// 0006468 // protein amino acid phosphorylation // inferred from electronic annotation /// 0007165 // signal transduction // non-traceable author statement /// 0007242 // intracellular signaling cascade // traceable author statement /// 0007243 // protein k…	0005634 // nucleus // traceable author statement /// 0005634 // nucleus // inferred from electronic annotation /// 0005654 // nucleoplasm // not recorded /// 0005737 // cytoplasm // inferred from electronic annotation /// 0005819 // spindle // inferred from electronic annotation /// 0005840 // ribosome // inferred from electronic annotation	0000166 // nucleotide binding // inferred from electronic annotation /// 0000287 // magnesium ion binding // inferred from electronic annotation /// 0004672 // protein kinase activity // inferred from electronic annotation /// 0004674 // protein serine/threonine kinase activity // not recorded /// 0004674 // protein serine/threonine kinase activity // traceable author statement /// 0004674 // pro…	chr6:166742863-166744679 (-) // 98.69 // q27
221024_s_at	-1.47245	-0.558222	1.47245	down	-2.07689	-1.05442	2.07689	down	SLC2A10	81031	0006810 // transport // inferred from electronic annotation /// 0008643 // carbohydrate transport // inferred from electronic annotation /// 0015758 // glucose transport // non-traceable author statement /// 0055085 // transmembrane transport // inferred from electronic annotation	0005737 // cytoplasm // inferred from electronic annotation /// 0012505 // endomembrane system // inferred from electronic annotation /// 0016020 // membrane // inferred from electronic annotation /// 0016021 // integral to membrane // non-traceable author statement /// 0016021 // integral to membrane // inferred from electronic annotation	0005215 // transporter activity // inferred from electronic annotation /// 0005351 // sugar:hydrogen symporter activity // non-traceable author statement /// 0005351 // sugar:hydrogen symporter activity // inferred from electronic annotation /// 0022891 // substrate-specific transmembrane transporter activity // inferred from electronic annotation	chr20:44771730-44797857 (+) // 60.4 // q13.12
225516_at	-1.72251	-0.784515	1.72251	down	-2.072	-1.05102	2.072	down	SLC7A2	6542	0002537 // production of nitric oxide during acute inflammatory response // inferred from electronic annotation /// 0006520 // amino acid metabolic process // traceable author statement /// 0006809 // nitric oxide biosynthetic process // inferred from electronic annotation /// 0006810 // transport // traceable author statement /// 0006810 // transport // inferred from electronic annotation /// 00…	0005624 // membrane fraction // traceable author statement /// 0005737 // cytoplasm // inferred from direct assay /// 0005887 // integral to plasma membrane // traceable author statement /// 0016020 // membrane // inferred from electronic annotation /// 0016021 // integral to membrane // inferred from electronic annotation	0000064 // L-ornithine transmembrane transporter activity // inferred from electronic annotation /// 0005289 // high affinity arginine transmembrane transporter activity // inferred from electronic annotation /// 0015171 // amino acid transmembrane transporter activity // inferred from electronic annotation /// 0015174 // basic amino acid transmembrane transporter activity // traceable author sta…	chr8:17469405-17472300 (+) // 84.56 // p22
244780_at	-1.12402	-0.168663	1.12402	down	-2.07113	-1.05042	2.07113	down	SGPP2	130367		0005783 // endoplasmic reticulum // inferred from electronic annotation /// 0005789 // endoplasmic reticulum membrane // inferred from electronic annotation /// 0016020 // membrane // inferred from electronic annotation /// 0016021 // integral to membrane // inferred from electronic annotation	0003824 // catalytic activity // inferred from electronic annotation /// 0016787 // hydrolase activity // inferred from electronic annotation	chr2:223132808-223134066 (+) // 78.49 // q36.1
205158_at	-1.42579	-0.511758	1.42579	down	-2.07097	-1.0503	2.07097	down	RNASE4	6038	0006379 // mRNA cleavage // non-traceable author statement	0005576 // extracellular region // inferred from electronic annotation	0003676 // nucleic acid binding // inferred from electronic annotation /// 0004518 // nuclease activity // inferred from electronic annotation /// 0004519 // endonuclease activity // inferred from electronic annotation /// 0004522 // pancreatic ribonuclease activity // non-traceable author statement /// 0004522 // pancreatic ribonuclease activity // inferred from electronic annotation /// 0016787…	chr14:20237356-20238332 (+) // 86.95 // q11.2
229354_at	-1.68468	-0.752471	1.68468	down	-2.07057	-1.05002	2.07057	down	AHRR	57491	0006350 // transcription // inferred from electronic annotation /// 0006355 // regulation of transcription, DNA-dependent // inferred from electronic annotation /// 0006915 // apoptosis // inferred from electronic annotation /// 0007165 // signal transduction // inferred from electronic annotation /// 0008624 // induction of apoptosis by extracellular signals // traceable author statement /// 004…	0005634 // nucleus // inferred from electronic annotation /// 0005634 // nucleus // inferred from direct assay /// 0005737 // cytoplasm // inferred from electronic annotation /// 0005783 // endoplasmic reticulum // inferred from direct assay /// 0005783 // endoplasmic reticulum // inferred from electronic annotation /// 0005789 // endoplasmic reticulum membrane // inferred from electronic annotat…	0003677 // DNA binding // inferred from electronic annotation /// 0004871 // signal transducer activity // inferred from electronic annotation /// 0005509 // calcium ion binding // inferred from electronic annotation /// 0005509 // calcium ion binding // inferred from sequence or structural similarity /// 0005515 // protein binding // inferred from physical interaction /// 0030528 // transcriptio…	chr5:357290-491403 (+) // 96.07 // p15.33
228692_at	-1.69994	-0.765485	1.69994	down	-2.06931	-1.04915	2.06931	down						chr8:69309463-69311821 (+) // 94.88 // q13.2
218175_at	-1.25238	-0.324677	1.25238	down	-2.06924	-1.0491	2.06924	down	CCDC92	80212				chr12:122986907-123023116 (-) // 96.97 // q24.31
226829_at	-1.881	-0.911502	1.881	down	-2.06901	-1.04894	2.06901	down	AFAP1L2	84632	0006954 // inflammatory response // inferred from direct assay /// 0007346 // regulation of mitotic cell cycle // inferred from direct assay /// 0032675 // regulation of interleukin-6 production // inferred from direct assay /// 0032757 // positive regulation of interleukin-8 production // inferred from direct assay /// 0045742 // positive regulation of epidermal growth factor receptor signaling …	0005737 // cytoplasm // inferred from direct assay /// 0005737 // cytoplasm // inferred from electronic annotation	0017124 // SH3 domain binding // inferred from physical interaction /// 0030296 // protein tyrosine kinase activator activity // inferred from direct assay /// 0042169 // SH2 domain binding // inferred from physical interaction	chr10:116044303-116046839 (-) // 98.4 // q25.3
203498_at	-1.44756	-0.533626	1.44756	down	-2.06851	-1.04859	2.06851	down	RCAN2	10231	0007417 // central nervous system development // non-traceable author statement /// 0019722 // calcium-mediated signaling // inferred from electronic annotation		0030346 // protein phosphatase 2B binding // non-traceable author statement	chr6:46296433-46401364 (-) // 99.53 // p12.3
214606_at	-2.06773	-1.04805	2.06773	down	-2.06773	-1.04805	2.06773	down	TSPAN2	10100		0016020 // membrane // inferred from electronic annotation /// 0016021 // integral to membrane // traceable author statement /// 0016021 // integral to membrane // inferred from electronic annotation		chr1:115394193-115433651 (-) // 96.86 // p13.2
1569796_s_at	-1.73873	-0.798032	1.73873	down	-2.06647	-1.04717	2.06647	down	ATRNL1	26033	0007186 // G-protein coupled receptor protein signaling pathway // inferred from electronic annotation	0016020 // membrane // inferred from electronic annotation /// 0016021 // integral to membrane // inferred from electronic annotation	0005488 // binding // inferred from electronic annotation /// 0005515 // protein binding // inferred from electronic annotation /// 0005529 // sugar binding // inferred from electronic annotation	chr10:116843113-116921116 (+) // 94.88 // q25.3
227863_at	-1.2142	-0.280005	1.2142	down	-2.06563	-1.04659	2.06563	down	CTSD	1509	0000045 // autophagic vacuole formation // inferred from electronic annotation /// 0006508 // proteolysis // inferred from electronic annotation /// 0009607 // response to biotic stimulus // inferred from electronic annotation	0005576 // extracellular region // non-traceable author statement /// 0005739 // mitochondrion // inferred from electronic annotation /// 0005764 // lysosome // non-traceable author statement /// 0016020 // membrane // inferred from electronic annotation /// 0016021 // integral to membrane // inferred from electronic annotation /// 0042470 // melanosome // inferred from electronic annotation	0004190 // aspartic-type endopeptidase activity // traceable author statement /// 0008233 // peptidase activity // inferred from electronic annotation	chr11:1710221-1713964 (-) // 84.95 // p15.5
209290_s_at	-1.71209	-0.775755	1.71209	down	-2.06106	-1.04339	2.06106	down	NFIB	4781	0006260 // DNA replication // inferred from electronic annotation /// 0006350 // transcription // inferred from electronic annotation /// 0006355 // regulation of transcription, DNA-dependent // inferred from electronic annotation /// 0008285 // negative regulation of cell proliferation // inferred from electronic annotation /// 0030324 // lung development // inferred from electronic annotation /…	0005622 // intracellular // inferred from electronic annotation /// 0005634 // nucleus // traceable author statement /// 0005634 // nucleus // inferred from electronic annotation /// 0005634 // nucleus // inferred from direct assay /// 0005730 // nucleolus // inferred from direct assay	0003677 // DNA binding // inferred from electronic annotation /// 0003690 // double-stranded DNA binding // inferred from electronic annotation /// 0003700 // transcription factor activity // traceable author statement /// 0003700 // transcription factor activity // inferred from electronic annotation /// 0016563 // transcription activator activity // inferred from electronic annotation	chr9:14077596-14303668 (-) // 97.67 // p23
230291_s_at	-1.85325	-0.890057	1.85325	down	-2.06067	-1.04311	2.06067	down	NFIB	4781	0006260 // DNA replication // inferred from electronic annotation /// 0006350 // transcription // inferred from electronic annotation /// 0006355 // regulation of transcription, DNA-dependent // inferred from electronic annotation /// 0008285 // negative regulation of cell proliferation // inferred from electronic annotation /// 0030324 // lung development // inferred from electronic annotation /…	0005622 // intracellular // inferred from electronic annotation /// 0005634 // nucleus // traceable author statement /// 0005634 // nucleus // inferred from electronic annotation /// 0005634 // nucleus // inferred from direct assay /// 0005730 // nucleolus // inferred from direct assay	0003677 // DNA binding // inferred from electronic annotation /// 0003690 // double-stranded DNA binding // inferred from electronic annotation /// 0003700 // transcription factor activity // traceable author statement /// 0003700 // transcription factor activity // inferred from electronic annotation /// 0016563 // transcription activator activity // inferred from electronic annotation	chr9:14073024-14073478 (+) // 89.98 // p23
231470_at	-1.91831	-0.939838	1.91831	down	-2.05981	-1.04251	2.05981	down						chr19:21477357-21477875 (+) // 16.34 // p12
202619_s_at	-1.4251	-0.511065	1.4251	down	-2.05824	-1.04141	2.05824	down	PLOD2	5352	0001666 // response to hypoxia // inferred from expression pattern /// 0006464 // protein modification process // traceable author statement /// 0019538 // protein metabolic process // inferred from electronic annotation /// 0055114 // oxidation reduction // inferred from electronic annotation	0005783 // endoplasmic reticulum // traceable author statement /// 0005783 // endoplasmic reticulum // inferred from electronic annotation /// 0016020 // membrane // inferred from electronic annotation /// 0030867 // rough endoplasmic reticulum membrane // inferred from electronic annotation	0005506 // iron ion binding // inferred from electronic annotation /// 0005515 // protein binding // inferred from physical interaction /// 0008475 // procollagen-lysine 5-dioxygenase activity // traceable author statement /// 0008475 // procollagen-lysine 5-dioxygenase activity // inferred from electronic annotation /// 0016491 // oxidoreductase activity // inferred from electronic annotation //…	chr3:147269916-147361648 (-) // 95.5 // q24
236603_at	-1.45685	-0.542855	1.45685	down	-2.05701	-1.04055	2.05701	down						chr9:37848417-37848853 (-) // 98.2 // p13.2
201162_at	-1.33018	-0.41162	1.33018	down	-2.05613	-1.03993	2.05613	down	IGFBP7	3490	0001558 // regulation of cell growth // inferred from electronic annotation /// 0007155 // cell adhesion // inferred from direct assay /// 0007155 // cell adhesion // inferred from electronic annotation /// 0008285 // negative regulation of cell proliferation // traceable author statement	0005576 // extracellular region // inferred from electronic annotation	0005515 // protein binding // inferred from electronic annotation /// 0005515 // protein binding // inferred from physical interaction /// 0005520 // insulin-like growth factor binding // inferred from electronic annotation /// 0019838 // growth factor binding // inferred from electronic annotation	chr4:57592002-57671296 (-) // 98.58 // q12
209539_at	-1.54318	-0.625904	1.54318	down	-2.05425	-1.03861	2.05425	down	ARHGEF6	9459	0006915 // apoptosis // non-traceable author statement /// 0007254 // JNK cascade // non-traceable author statement /// 0035023 // regulation of Rho protein signal transduction // inferred from electronic annotation	0005622 // intracellular // inferred by curator /// 0005622 // intracellular // inferred from electronic annotation /// 0005737 // cytoplasm // inferred from direct assay	0005085 // guanyl-nucleotide exchange factor activity // inferred from electronic annotation /// 0005089 // Rho guanyl-nucleotide exchange factor activity // non-traceable author statement /// 0005089 // Rho guanyl-nucleotide exchange factor activity // inferred from electronic annotation /// 0005096 // GTPase activator activity // non-traceable author statement	chrX:135575371-135691168 (-) // 92.58 // q26.3
210511_s_at	-2.07675	-1.05433	2.07675	down	-2.05418	-1.03857	2.05418	down	INHBA	3624	0000082 // G1/S transition of mitotic cell cycle // inferred from direct assay /// 0001501 // skeletal system development // traceable author statement /// 0001541 // ovarian follicle development // non-traceable author statement /// 0006917 // induction of apoptosis // inferred from direct assay /// 0006917 // induction of apoptosis // inferred from sequence or structural similarity /// 0006952 …	0005576 // extracellular region // inferred from direct assay /// 0005576 // extracellular region // inferred from electronic annotation /// 0005576 // extracellular region // inferred from sequence or structural similarity /// 0043509 // activin A complex // inferred from direct assay /// 0043512 // inhibin A complex // inferred from direct assay	0004871 // signal transducer activity // traceable author statement /// 0005102 // receptor binding // inferred from electronic annotation /// 0005125 // cytokine activity // inferred from direct assay /// 0005125 // cytokine activity // inferred from sequence or structural similarity /// 0005179 // hormone activity // traceable author statement /// 0005179 // hormone activity // inferred from el…	chr7:41695656-41706734 (-) // 90.39 // p14.1
226137_at	-1.67122	-0.7409	1.67122	down	-2.0539	-1.03837	2.0539	down	ZFHX3	463	0000122 // negative regulation of transcription from RNA polymerase II promoter // inferred from genetic interaction /// 0006350 // transcription // inferred from electronic annotation /// 0006355 // regulation of transcription, DNA-dependent // traceable author statement /// 0006355 // regulation of transcription, DNA-dependent // inferred from electronic annotation /// 0006366 // transcription …	0005622 // intracellular // inferred from electronic annotation /// 0005634 // nucleus // traceable author statement /// 0005634 // nucleus // inferred from electronic annotation /// 0005667 // transcription factor complex // inferred from direct assay /// 0005739 // mitochondrion // inferred from electronic annotation	0003676 // nucleic acid binding // inferred from electronic annotation /// 0003677 // DNA binding // inferred from electronic annotation /// 0003700 // transcription factor activity // inferred from electronic annotation /// 0003700 // transcription factor activity // non-traceable author statement /// 0003705 // RNA polymerase II transcription factor activity, enhancer binding // traceable autho…	chr16:71374284-71377719 (-) // 92.73 // q22.3
243444_at	-1.90051	-0.926386	1.90051	down	-2.0529	-1.03766	2.0529	down						chr4:55932804-55933137 (+) // 60.63 // q12
224160_s_at	-1.61677	-0.693116	1.61677	down	-2.05257	-1.03743	2.05257	down	ACAD9	28976	0008152 // metabolic process // inferred from electronic annotation /// 0055114 // oxidation reduction // inferred from electronic annotation	0005739 // mitochondrion // inferred from electronic annotation /// 0005739 // mitochondrion // inferred from direct assay	0003995 // acyl-CoA dehydrogenase activity // inferred from electronic annotation /// 0009055 // electron carrier activity // inferred from electronic annotation /// 0016491 // oxidoreductase activity // inferred from electronic annotation /// 0016627 // oxidoreductase activity, acting on the CH-CH group of donors // inferred from electronic annotation /// 0050660 // FAD binding // inferred from …	chr3:130102834-130114547 (+) // 96.32 // q21.3
212897_at	-1.53876	-0.621767	1.53876	down	-2.05216	-1.03715	2.05216	down	CDC2L6	23097	0006468 // protein amino acid phosphorylation // inferred from electronic annotation /// 0051301 // cell division // inferred from electronic annotation	0005634 // nucleus // inferred from direct assay /// 0043231 // intracellular membrane-bounded organelle // inferred from direct assay	0000166 // nucleotide binding // inferred from electronic annotation /// 0004672 // protein kinase activity // inferred from electronic annotation /// 0004674 // protein serine/threonine kinase activity // inferred from electronic annotation /// 0004693 // cyclin-dependent protein kinase activity // inferred from electronic annotation /// 0005515 // protein binding // inferred from physical inter…	chr6:111037841-111095420 (-) // 91.76 // q21
228195_at	-1.36715	-0.451168	1.36715	down	-2.05067	-1.03609	2.05067	down	C2orf88	84281		0005576 // extracellular region // inferred from electronic annotation		chr2:190774950-190776453 (+) // 91.13 // q32.2
236016_at	-1.7466	-0.804548	1.7466	down	-2.04721	-1.03366	2.04721	down						chr17:36034739-36035238 (-) // 86.63 // q21.2
212855_at	-1.95258	-0.965383	1.95258	down	-2.04529	-1.03231	2.04529	down	DCUN1D4	23142		0005634 // nucleus // inferred from direct assay		chr4:52403985-52477923 (+) // 98.24 // q12
226594_at	-2.02292	-1.01644	2.02292	down	-2.04485	-1.032	2.04485	down						chr14:73499688-73501511 (-) // 81.5 // q24.3
206414_s_at	-1.93231	-0.950326	1.93231	down	-2.044	-1.0314	2.044	down	ASAP2	8853	0032312 // regulation of ARF GTPase activity // inferred from electronic annotation	0005737 // cytoplasm // inferred from electronic annotation /// 0005794 // Golgi apparatus // inferred from electronic annotation /// 0005886 // plasma membrane // inferred from electronic annotation /// 0016020 // membrane // inferred from electronic annotation	0005096 // GTPase activator activity // inferred from electronic annotation /// 0005515 // protein binding // inferred from physical interaction /// 0008047 // enzyme activator activity // traceable author statement /// 0008060 // ARF GTPase activator activity // inferred from electronic annotation /// 0008270 // zinc ion binding // inferred from electronic annotation /// 0046872 // metal ion bin…	chr2:9264344-9463257 (+) // 96.97 // p25.1
210135_s_at	-1.34694	-0.429681	1.34694	down	-2.04311	-1.03076	2.04311	down	SHOX2	6474	0000122 // negative regulation of transcription from RNA polymerase II promoter // inferred from electronic annotation /// 0001501 // skeletal system development // traceable author statement /// 0001649 // osteoblast differentiation // inferred from electronic annotation /// 0002053 // positive regulation of mesenchymal cell proliferation // inferred from electronic annotation /// 0002063 // cho…	0005634 // nucleus // inferred from electronic annotation	0003677 // DNA binding // inferred from electronic annotation /// 0003700 // transcription factor activity // inferred from electronic annotation /// 0030528 // transcription regulator activity // inferred from electronic annotation /// 0043565 // sequence-specific DNA binding // inferred from electronic annotation	chr3:159296538-159303586 (-) // 88.94 // q25.32
204900_x_at	-1.63863	-0.712493	1.63863	down	-2.0406	-1.02899	2.0406	down	SAP30	8819	0000122 // negative regulation of transcription from RNA polymerase II promoter // inferred from electronic annotation /// 0006350 // transcription // inferred from electronic annotation /// 0006355 // regulation of transcription, DNA-dependent // inferred from electronic annotation /// 0045449 // regulation of transcription // inferred from direct assay	0000118 // histone deacetylase complex // inferred from direct assay /// 0005634 // nucleus // inferred from electronic annotation	0003714 // transcription corepressor activity // inferred from direct assay /// 0005515 // protein binding // inferred from physical interaction /// 0005515 // protein binding // inferred from electronic annotation	chr4:174528668-174535257 (+) // 92.8 // q34.1
233814_at	-1.74134	-0.800199	1.74134	down	-2.0393	-1.02807	2.0393	down	EFNA5	1946	0007267 // cell-cell signaling // traceable author statement /// 0007275 // multicellular organismal development // inferred from electronic annotation /// 0007399 // nervous system development // traceable author statement /// 0007399 // nervous system development // inferred from electronic annotation /// 0030154 // cell differentiation // inferred from electronic annotation	0005615 // extracellular space // traceable author statement /// 0005886 // plasma membrane // inferred from electronic annotation /// 0016020 // membrane // inferred from electronic annotation /// 0031225 // anchored to membrane // inferred from electronic annotation /// 0046658 // anchored to plasma membrane // traceable author statement	0005515 // protein binding // inferred from physical interaction /// 0046875 // ephrin receptor binding // traceable author statement	chr5:106741789-106743016 (+) // 99.92 // q21.3
227198_at	-1.74428	-0.802629	1.74428	down	-2.03842	-1.02745	2.03842	down	AFF3	3899	0006350 // transcription // inferred from electronic annotation /// 0006355 // regulation of transcription, DNA-dependent // inferred from electronic annotation /// 0007275 // multicellular organismal development // traceable author statement	0005634 // nucleus // traceable author statement /// 0005634 // nucleus // inferred from electronic annotation	0003677 // DNA binding // inferred from electronic annotation	chr2:99530149-99531503 (-) // 78.79 // q11.2
229337_at	-1.17577	-0.2336	1.17577	down	-2.0371	-1.02651	2.0371	down	USP2	9099	0006511 // ubiquitin-dependent protein catabolic process // inferred from electronic annotation /// 0019941 // modification-dependent protein catabolic process // inferred from electronic annotation	0005737 // cytoplasm // inferred from electronic annotation /// 0005737 // cytoplasm // inferred from direct assay /// 0005886 // plasma membrane // inferred from direct assay	0004197 // cysteine-type endopeptidase activity // traceable author statement /// 0004221 // ubiquitin thiolesterase activity // inferred from electronic annotation /// 0005515 // protein binding // inferred from physical interaction /// 0008233 // peptidase activity // inferred from electronic annotation /// 0008234 // cysteine-type peptidase activity // inferred from electronic annotation /// 0…	chr11:118731134-118731611 (-) // 76.94 // q23.3
226905_at	-1.76108	-0.816458	1.76108	down	-2.032	-1.0229	2.032	down	FAM101B	359845				chr17:290000-291006 (-) // 75.74 // p13.3
226402_at	-1.47361	-0.559358	1.47361	down	-2.02987	-1.02139	2.02987	down	CYP2U1	113612	0055114 // oxidation reduction // inferred from electronic annotation	0005783 // endoplasmic reticulum // inferred from electronic annotation /// 0005789 // endoplasmic reticulum membrane // inferred from electronic annotation /// 0005792 // microsome // inferred from electronic annotation /// 0016020 // membrane // inferred from electronic annotation /// 0016021 // integral to membrane // inferred from electronic annotation	0004497 // monooxygenase activity // inferred from electronic annotation /// 0005506 // iron ion binding // inferred from electronic annotation /// 0009055 // electron carrier activity // inferred from electronic annotation /// 0016491 // oxidoreductase activity // inferred from electronic annotation /// 0016712 // oxidoreductase activity, acting on paired donors, with incorporation or reduction …	chr4:109090054-109094142 (+) // 83.93 // q25
227277_at	-2.10695	-1.07515	2.10695	down	-2.02555	-1.01831	2.02555	down	MTDH	92140	0000122 // negative regulation of transcription from RNA polymerase II promoter // inferred from direct assay /// 0051092 // positive regulation of NF-kappaB transcription factor activity // inferred from direct assay	0005634 // nucleus // inferred from electronic annotation /// 0005730 // nucleolus // inferred from direct assay /// 0005737 // cytoplasm // inferred from electronic annotation /// 0005783 // endoplasmic reticulum // inferred from direct assay /// 0005783 // endoplasmic reticulum // inferred from electronic annotation /// 0005789 // endoplasmic reticulum membrane // inferred from electronic annot…	0005515 // protein binding // inferred from physical interaction /// 0051059 // NF-kappaB binding // inferred from physical interaction	chr8:98808324-98810321 (+) // 64.13 // q22.1
217767_at	-1.53009	-0.613621	1.53009	down	-2.02551	-1.01829	2.02551	down	C3	718	0001798 // positive regulation of type IIa hypersensitivity // inferred from electronic annotation /// 0006954 // inflammatory response // inferred from electronic annotation /// 0006955 // immune response // inferred from electronic annotation /// 0006955 // immune response // traceable author statement /// 0006956 // complement activation // inferred from electronic annotation /// 0006957 // co…	0005576 // extracellular region // not recorded /// 0005576 // extracellular region // inferred from electronic annotation /// 0005615 // extracellular space // inferred from electronic annotation	0004866 // endopeptidase inhibitor activity // inferred from electronic annotation /// 0005102 // receptor binding // traceable author statement /// 0005515 // protein binding // inferred from electronic annotation /// 0005515 // protein binding // inferred from physical interaction	chr19:6628877-6671660 (-) // 99.92 // p13.3
1566557_at	-1.79079	-0.840594	1.79079	down	-2.02068	-1.01484	2.02068	down	FLJ90757	440465				chr17:76618355-76620855 (-) // 71.63 // q25.3
202196_s_at	-1.60841	-0.685633	1.60841	down	-2.01964	-1.0141	2.01964	down	DKK3	27122	0007275 // multicellular organismal development // inferred from electronic annotation /// 0009653 // anatomical structure morphogenesis // traceable author statement /// 0016055 // Wnt receptor signaling pathway // inferred from electronic annotation /// 0030178 // negative regulation of Wnt receptor signaling pathway // inferred from electronic annotation	0005576 // extracellular region // inferred from electronic annotation /// 0005615 // extracellular space // traceable author statement	0004866 // endopeptidase inhibitor activity // inferred from electronic annotation	chr11:11941228-11986732 (-) // 88.99 // p15.3
209096_at	-1.8158	-0.860608	1.8158	down	-2.01895	-1.01361	2.01895	down	UBE2V2	7336	0000209 // protein polyubiquitination // traceable author statement /// 0000729 // DNA double-strand break processing // inferred from mutant phenotype /// 0006282 // regulation of DNA repair // traceable author statement /// 0008283 // cell proliferation // traceable author statement /// 0016567 // protein ubiquitination // traceable author statement /// 0019941 // modification-dependent protein…	0005634 // nucleus // inferred from direct assay /// 0005737 // cytoplasm // traceable author statement /// 0031372 // UBC13-MMS2 complex // inferred from direct assay	0005515 // protein binding // inferred from physical interaction /// 0019787 // small conjugating protein ligase activity // inferred from electronic annotation	chr8:49083545-49136681 (+) // 97.8 // q11.21
217889_s_at	-1.58979	-0.668837	1.58979	down	-2.01892	-1.01359	2.01892	down	CYBRD1	79901	0006810 // transport // inferred from electronic annotation /// 0022900 // electron transport chain // inferred from electronic annotation /// 0055114 // oxidation reduction // inferred from electronic annotation	0016020 // membrane // inferred from electronic annotation /// 0016021 // integral to membrane // inferred from electronic annotation	0000293 // ferric-chelate reductase activity // inferred from direct assay /// 0005506 // iron ion binding // inferred from electronic annotation /// 0016491 // oxidoreductase activity // inferred from electronic annotation /// 0046872 // metal ion binding // inferred from electronic annotation	chr2:172087269-172119794 (+) // 95.58 // q31.1
1560960_at	-1.8404	-0.880023	1.8404	down	-2.00976	-1.00702	2.00976	down						chr6:37726971-37727626 (-) // 50.3 // p21.2
1566464_at	-1.73388	-0.794003	1.73388	down	-2.00737	-1.0053	2.00737	down	LOC728987	728987				chr1:231832816-231836705 (-) // 87.6 // q42.2
226352_at	-1.57624	-0.656489	1.57624	down	-2.00659	-1.00474	2.00659	down	JMY	133746	0006281 // DNA repair // inferred from electronic annotation /// 0006357 // regulation of transcription from RNA polymerase II promoter // inferred from sequence or structural similarity /// 0006357 // regulation of transcription from RNA polymerase II promoter // inferred from electronic annotation /// 0006917 // induction of apoptosis // inferred from sequence or structural similarity /// 00069…	0005634 // nucleus // inferred from electronic annotation	0003713 // transcription coactivator activity // inferred from sequence or structural similarity /// 0003713 // transcription coactivator activity // inferred from electronic annotation /// 0003779 // actin binding // inferred from electronic annotation /// 0005515 // protein binding // inferred from physical interaction /// 0005515 // protein binding // inferred from sequence or structural simil…	chr5:78657289-78658790 (+) // 94.46 // q14.1
236123_at	-1.517	-0.601226	1.517	down	-2.00634	-1.00457	2.00634	down	ST7L	54879		0016020 // membrane // inferred from electronic annotation /// 0016021 // integral to membrane // inferred from electronic annotation		chr1:112867669-112868146 (+) // 97.93 // p13.2
235086_at	-1.74451	-0.80282	1.74451	down	-2.00616	-1.00444	2.00616	down	THBS1	7057	0000187 // activation of MAPK activity // inferred from mutant phenotype /// 0001666 // response to hypoxia // non-traceable author statement /// 0001937 // negative regulation of endothelial cell proliferation // inferred from direct assay /// 0001937 // negative regulation of endothelial cell proliferation // inferred from mutant phenotype /// 0001953 // negative regulation of cell-matrix adhes…	0005576 // extracellular region // not recorded /// 0005576 // extracellular region // inferred from electronic annotation /// 0005577 // fibrinogen complex // inferred from direct assay /// 0005615 // extracellular space // inferred from electronic annotation /// 0005615 // extracellular space // inferred from direct assay /// 0009897 // external side of plasma membrane // inferred from direct a…	0001948 // glycoprotein binding // non-traceable author statement /// 0001968 // fibronectin binding // inferred from physical interaction /// 0005178 // integrin binding // inferred from mutant phenotype /// 0005198 // structural molecule activity // inferred from electronic annotation /// 0005509 // calcium ion binding // inferred from electronic annotation /// 0005509 // calcium ion binding //…	chr15:37677082-37678657 (+) // 74.35 // q14
243740_at	-2.14341	-1.09991	2.14341	down	-2.00563	-1.00406	2.00563	down						chr3:180538624-180539064 (+) // 67.96 // q26.32
1552797_s_at	-1.69865	-0.764392	1.69865	down	-2.0046	-1.00331	2.0046	down	PROM2	150696		0005886 // plasma membrane // inferred from electronic annotation /// 0005929 // cilium // inferred from electronic annotation /// 0016020 // membrane // inferred from electronic annotation /// 0016021 // integral to membrane // inferred from electronic annotation /// 0016323 // basolateral plasma membrane // inferred from electronic annotation /// 0016324 // apical plasma membrane // inferred fr…		chr2:95303927-95320781 (+) // 88.57 // q11.1
202429_s_at	-1.79117	-0.8409	1.79117	down	-2.00277	-1.002	2.00277	down	PPP3CA	5530	0000082 // G1/S transition of mitotic cell cycle // inferred from electronic annotation /// 0001915 // negative regulation of T cell mediated cytotoxicity // inferred from electronic annotation /// 0006470 // protein amino acid dephosphorylation // non-traceable author statement /// 0006470 // protein amino acid dephosphorylation // inferred from electronic annotation /// 0006606 // protein impor…	0005634 // nucleus // inferred from electronic annotation /// 0005739 // mitochondrion // inferred from electronic annotation /// 0005792 // microsome // inferred from electronic annotation /// 0005829 // cytosol // inferred from electronic annotation /// 0005955 // calcineurin complex // non-traceable author statement /// 0005955 // calcineurin complex // inferred from electronic annotation /// …	0004721 // phosphoprotein phosphatase activity // inferred from electronic annotation /// 0004722 // protein serine/threonine phosphatase activity // non-traceable author statement /// 0004722 // protein serine/threonine phosphatase activity // inferred from electronic annotation /// 0005506 // iron ion binding // inferred from electronic annotation /// 0005509 // calcium ion binding // non-trace…	chr4:102163609-102487376 (-) // 96.09 // q23
202615_at	-1.6685	-0.738555	1.6685	down	-2.00247	-1.00178	2.00247	down	GNAQ	2776	0001501 // skeletal system development // inferred from electronic annotation /// 0001508 // regulation of action potential // inferred from electronic annotation /// 0006471 // protein amino acid ADP-ribosylation // inferred from electronic annotation /// 0007165 // signal transduction // inferred from electronic annotation /// 0007186 // G-protein coupled receptor protein signaling pathway // i…	0005737 // cytoplasm // traceable author statement /// 0005886 // plasma membrane // not recorded /// 0005886 // plasma membrane // traceable author statement /// 0005886 // plasma membrane // inferred from electronic annotation	0000166 // nucleotide binding // inferred from electronic annotation /// 0003924 // GTPase activity // traceable author statement /// 0004871 // signal transducer activity // inferred from electronic annotation /// 0005525 // GTP binding // inferred from electronic annotation /// 0019001 // guanyl nucleotide binding // inferred from electronic annotation	chr2:131894903-131899127 (-) // 93.34 // q21.1 /// chr9:79523104-79836194 (-) // 96.04 // q21.2
226933_s_at	-1.70747	-0.771859	1.70747	down	-2.00047	-1.00034	2.00047	down	ID4	3400	0000082 // G1/S transition of mitotic cell cycle // inferred from electronic annotation /// 0006357 // regulation of transcription from RNA polymerase II promoter // traceable author statement /// 0007405 // neuroblast proliferation // inferred from electronic annotation /// 0007420 // brain development // inferred from electronic annotation /// 0008283 // cell proliferation // inferred from elec…	0005634 // nucleus // inferred by curator /// 0005634 // nucleus // inferred from electronic annotation	0003714 // transcription corepressor activity // traceable author statement /// 0005515 // protein binding // inferred from physical interaction /// 0005515 // protein binding // inferred from electronic annotation /// 0016564 // transcription repressor activity // inferred from direct assay /// 0030528 // transcription regulator activity // inferred from electronic annotation	chr6:19947422-19948036 (-) // 93.03 // p22.3
204932_at	-2.07725	-1.05468	2.07725	down	-1.95089	-0.964134	1.95089	down	TNFRSF11B	4982	0001501 // skeletal system development // traceable author statement /// 0006915 // apoptosis // inferred from electronic annotation /// 0007165 // signal transduction // traceable author statement /// 0007165 // signal transduction // inferred from electronic annotation /// 0042489 // negative regulation of odontogenesis of dentine-containing tooth // inferred from electronic annotation	0005576 // extracellular region // traceable author statement /// 0005576 // extracellular region // inferred from electronic annotation /// 0005578 // proteinaceous extracellular matrix // inferred from electronic annotation	0004872 // receptor activity // traceable author statement /// 0004872 // receptor activity // inferred from electronic annotation /// 0005125 // cytokine activity // traceable author statement /// 0005515 // protein binding // inferred from electronic annotation	chr8:120004983-120033370 (-) // 99.03 // q24.12
235570_at	-2.24189	-1.16471	2.24189	down	-1.91353	-0.936234	1.91353	down						chr3:30025783-30026881 (+) // 94.62 // p24.1
231063_at	-2.28609	-1.19288	2.28609	down	-1.88727	-0.916301	1.88727	down						chr4:171151753-171152229 (+) // 95.37 // q33
237335_at	-2.30349	-1.20382	2.30349	down	-1.85697	-0.892949	1.85697	down	ZP1	22917	0007338 // single fertilization // inferred from electronic annotation	0005576 // extracellular region // inferred from electronic annotation /// 0005578 // proteinaceous extracellular matrix // inferred from electronic annotation /// 0005886 // plasma membrane // inferred from electronic annotation /// 0016020 // membrane // inferred from electronic annotation /// 0016021 // integral to membrane // inferred from electronic annotation		chr11:60399033-60399736 (+) // 95.01 // q12.2
222656_at	-2.11168	-1.07839	2.11168	down	-1.8452	-0.883779	1.8452	down	UBE2W	55284	0019941 // modification-dependent protein catabolic process // inferred from electronic annotation /// 0043687 // post-translational protein modification // inferred from electronic annotation /// 0051246 // regulation of protein metabolic process // inferred from electronic annotation		0004842 // ubiquitin-protein ligase activity // inferred from electronic annotation /// 0016874 // ligase activity // inferred from electronic annotation /// 0019787 // small conjugating protein ligase activity // inferred from electronic annotation	chr8:74865401-74953664 (-) // 95.38 // q21.11
208841_s_at	-2.03861	-1.02759	2.03861	down	-1.81301	-0.858383	1.81301	down	G3BP2	9908	0006810 // transport // inferred from electronic annotation /// 0007253 // cytoplasmic sequestering of NF-kappaB // non-traceable author statement /// 0007265 // Ras protein signal transduction // non-traceable author statement /// 0051028 // mRNA transport // inferred from electronic annotation	0005622 // intracellular // inferred from electronic annotation /// 0005737 // cytoplasm // non-traceable author statement /// 0005737 // cytoplasm // inferred from electronic annotation	0000166 // nucleotide binding // inferred from electronic annotation /// 0003676 // nucleic acid binding // inferred from electronic annotation /// 0003723 // RNA binding // non-traceable author statement /// 0003723 // RNA binding // inferred from electronic annotation /// 0005515 // protein binding // inferred from physical interaction /// 0030159 // receptor signaling complex scaffold activity…	chr4:76786994-76817322 (-) // 99.55 // q21.1
215287_at	-2.14192	-1.0989	2.14192	down	-1.80739	-0.85391	1.80739	down						chr2:36921826-36922373 (-) // 99.82 // p22.2
229689_s_at	-2.11719	-1.08215	2.11719	down	-1.80611	-0.852887	1.80611	down	DLG5	9231	0007165 // signal transduction // traceable author statement /// 0007242 // intracellular signaling cascade // non-traceable author statement /// 0008285 // negative regulation of cell proliferation // traceable author statement /// 0016337 // cell-cell adhesion // non-traceable author statement /// 0042981 // regulation of apoptosis // inferred from electronic annotation	0005622 // intracellular // inferred from electronic annotation /// 0005737 // cytoplasm // traceable author statement /// 0005886 // plasma membrane // non-traceable author statement /// 0005886 // plasma membrane // inferred from electronic annotation /// 0005886 // plasma membrane // traceable author statement /// 0005913 // cell-cell adherens junction // inferred from electronic annotation //…	0005515 // protein binding // non-traceable author statement /// 0005515 // protein binding // inferred from electronic annotation /// 0030159 // receptor signaling complex scaffold activity // non-traceable author statement	chr10:79220554-79221107 (+) // 96.68 // q22.3
242606_at	-2.0999	-1.07032	2.0999	down	-1.79187	-0.841466	1.79187	down
205802_at	-2.05123	-1.03649	2.05123	down	-1.76211	-0.817302	1.76211	down	TRPC1	7220	0006810 // transport // inferred from electronic annotation /// 0006811 // ion transport // inferred from electronic annotation /// 0006816 // calcium ion transport // traceable author statement /// 0006816 // calcium ion transport // inferred from electronic annotation /// 0046541 // saliva secretion // inferred from electronic annotation	0005737 // cytoplasm // inferred from electronic annotation /// 0005886 // plasma membrane // non-traceable author statement /// 0005887 // integral to plasma membrane // traceable author statement /// 0016020 // membrane // inferred from electronic annotation /// 0016021 // integral to membrane // inferred from electronic annotation /// 0016323 // basolateral plasma membrane // inferred from ele…	0004872 // receptor activity // inferred from electronic annotation /// 0005216 // ion channel activity // inferred from electronic annotation /// 0005262 // calcium channel activity // inferred from electronic annotation /// 0005262 // calcium channel activity // traceable author statement /// 0005509 // calcium ion binding // inferred from electronic annotation /// 0005515 // protein binding //…	chr3:143925955-144009420 (+) // 97.58 // q23
226731_at	-2.01729	-1.01242	2.01729	down	-1.76115	-0.81652	1.76115	down	PELO	53918	0006412 // translation // inferred from electronic annotation /// 0007049 // cell cycle // inferred from electronic annotation /// 0007155 // cell adhesion // inferred from electronic annotation /// 0007160 // cell-matrix adhesion // non-traceable author statement /// 0007229 // integrin-mediated signaling pathway // inferred from electronic annotation /// 0008283 // cell proliferation // inferre…	0005634 // nucleus // inferred from electronic annotation /// 0005737 // cytoplasm // inferred from electronic annotation /// 0008305 // integrin complex // inferred from electronic annotation /// 0008305 // integrin complex // traceable author statement /// 0009897 // external side of plasma membrane // inferred from electronic annotation /// 0016020 // membrane // inferred from electronic annot…	0000287 // magnesium ion binding // inferred from electronic annotation /// 0004518 // nuclease activity // inferred from electronic annotation /// 0004519 // endonuclease activity // inferred from electronic annotation /// 0004872 // receptor activity // inferred from electronic annotation /// 0005509 // calcium ion binding // inferred from electronic annotation /// 0005515 // protein binding //…	chr5:52286817-52288084 (+) // 75.25 // q11.2
210596_at	-2.02208	-1.01584	2.02208	down	-1.67957	-0.748094	1.67957	down	LOC100129513	100129513				chrX:76968516-76969426 (+) // 86.24 // q21.1 /// chrX_random:1178636-1179546 (-) // 86.24 //
243041_s_at	-2.34035	-1.22673	2.34035	down	-1.66018	-0.731336	1.66018	down						chr3:30020703-30021196 (-) // 95.36 // p24.1
243023_at	-2.20151	-1.13849	2.20151	down	-1.65695	-0.728529	1.65695	down						chr4:83485048-83485402 (-) // 99.72 // q21.22
239942_at	-2.1298	-1.09072	2.1298	down	-1.61082	-0.687798	1.61082	down						chr7:93395386-93395858 (+) // 99.58 // q21.3
1557883_a_at	-2.03425	-1.0245	2.03425	down	-1.606	-0.683475	1.606	down						chr14:61338183-61340108 (+) // 82.7 // q23.2
230466_s_at	-2.08751	-1.06178	2.08751	down	-1.5109	-0.595409	1.5109	down						chr12:63376853-63377610 (-) // 96.57 // q14.2
226591_at	-2.413	-1.27083	2.413	down	-1.44031	-0.526378	1.44031	down	SNRPN	6638	0008380 // RNA splicing // traceable author statement	0005634 // nucleus // inferred from electronic annotation /// 0005681 // spliceosome // traceable author statement /// 0030532 // small nuclear ribonucleoprotein complex // traceable author statement	0003723 // RNA binding // inferred from electronic annotation /// 0042802 // identical protein binding // inferred from physical interaction	chr15:22829740-22832730 (+) // 74.41 // q11.2
215321_at	-2.07043	-1.04993	2.07043	down	-1.42121	-0.50712	1.42121	down	RUNDC3B	154661				chr7:87208766-87297690 (+) // 99.02 // q21.12
204120_s_at	-2.02826	-1.02024	2.02826	down	-1.28979	-0.367139	1.28979	down	ADK	132	0006166 // purine ribonucleoside salvage // inferred from electronic annotation /// 0009156 // ribonucleoside monophosphate biosynthetic process // traceable author statement	0005634 // nucleus // inferred from electronic annotation /// 0005829 // cytosol // inferred from electronic annotation	0000287 // magnesium ion binding // inferred from electronic annotation /// 0004001 // adenosine kinase activity // traceable author statement /// 0004001 // adenosine kinase activity // inferred from electronic annotation /// 0016301 // kinase activity // inferred from electronic annotation /// 0016740 // transferase activity // inferred from electronic annotation /// 0046872 // metal ion bindin…	chr10:75606449-76138787 (+) // 98.89 // q22.2
211795_s_at	2.28065	1.18945	2.28065	up	-1.11193	-0.153064	1.11193	down	FYB	2533	0006468 // protein amino acid phosphorylation // traceable author statement /// 0006607 // NLS-bearing substrate import into nucleus // traceable author statement /// 0006955 // immune response // traceable author statement /// 0007165 // signal transduction // traceable author statement /// 0007243 // protein kinase cascade // traceable author statement	0005634 // nucleus // traceable author statement /// 0005634 // nucleus // inferred from electronic annotation /// 0005737 // cytoplasm // inferred from electronic annotation /// 0015629 // actin cytoskeleton // traceable author statement	0005102 // receptor binding // traceable author statement /// 0005515 // protein binding // inferred from physical interaction /// 0005515 // protein binding // traceable author statement	chr5:39143301-39238819 (-) // 95.58 // p13.1
201008_s_at	2.10242	1.07205	2.10242	up	1.1867	0.246954	1.1867	up	TXNIP	10628	0006350 // transcription // inferred from electronic annotation /// 0006355 // regulation of transcription, DNA-dependent // inferred from electronic annotation /// 0006979 // response to oxidative stress // inferred from electronic annotation /// 0007049 // cell cycle // inferred from electronic annotation /// 0030216 // keratinocyte differentiation // inferred from direct assay	0005737 // cytoplasm // inferred from direct assay /// 0005737 // cytoplasm // inferred from electronic annotation	0004857 // enzyme inhibitor activity // inferred from electronic annotation /// 0005515 // protein binding // inferred from physical interaction /// 0005515 // protein binding // inferred from electronic annotation	chr1:144149846-144153983 (+) // 98.23 // q21.1
227266_s_at	3.15979	1.65983	3.15979	up	1.31988	0.400405	1.31988	up	FYB	2533	0006468 // protein amino acid phosphorylation // traceable author statement /// 0006607 // NLS-bearing substrate import into nucleus // traceable author statement /// 0006955 // immune response // traceable author statement /// 0007165 // signal transduction // traceable author statement /// 0007243 // protein kinase cascade // traceable author statement	0005634 // nucleus // traceable author statement /// 0005634 // nucleus // inferred from electronic annotation /// 0005737 // cytoplasm // inferred from electronic annotation /// 0015629 // actin cytoskeleton // traceable author statement	0005102 // receptor binding // traceable author statement /// 0005515 // protein binding // inferred from physical interaction /// 0005515 // protein binding // traceable author statement	chr5:39141113-39141985 (-) // 91.16 // p13.1
203747_at	2.12963	1.09061	2.12963	up	1.32485	0.405834	1.32485	up	AQP3	360	0002684 // positive regulation of immune system process // inferred from direct assay /// 0006810 // transport // non-traceable author statement /// 0006810 // transport // inferred from electronic annotation /// 0006833 // water transport // traceable author statement /// 0007588 // excretion // traceable author statement /// 0032526 // response to retinoic acid // inferred from direct assay ///…	0005886 // plasma membrane // inferred from electronic annotation /// 0016020 // membrane // inferred from electronic annotation /// 0016021 // integral to membrane // inferred from electronic annotation /// 0016021 // integral to membrane // inferred by curator /// 0016323 // basolateral plasma membrane // inferred from electronic annotation	0005215 // transporter activity // non-traceable author statement /// 0005215 // transporter activity // inferred from electronic annotation /// 0015250 // water channel activity // traceable author statement /// 0015254 // glycerol channel activity // inferred from direct assay	chr9:33431533-33437592 (-) // 94.54 // p13.3
202018_s_at	2.00357	1.00257	2.00357	up	1.33573	0.41763	1.33573	up	LTF	4057	0006810 // transport // inferred from electronic annotation /// 0006811 // ion transport // inferred from electronic annotation /// 0006826 // iron ion transport // inferred from electronic annotation /// 0006879 // cellular iron ion homeostasis // inferred from electronic annotation /// 0006959 // humoral immune response // traceable author statement /// 0042742 // defense response to bacterium …	0005576 // extracellular region // inferred from electronic annotation /// 0005737 // cytoplasm // inferred from electronic annotation	0004252 // serine-type endopeptidase activity // traceable author statement /// 0005506 // iron ion binding // inferred from electronic annotation /// 0005515 // protein binding // inferred from physical interaction /// 0008199 // ferric iron binding // inferred from electronic annotation /// 0008233 // peptidase activity // inferred from electronic annotation /// 0008236 // serine-type peptidase…	chr3:46452507-46481657 (-) // 99.43 // p21.31 /// chr3_random:730787-749130 (-) // 63.54 //
224568_x_at	2.03675	1.02627	2.03675	up	1.3681	0.452173	1.3681	up	MALAT1	378938			0005488 // binding // inferred from electronic annotation	chr11:65023089-65026501 (+) // 88.84 // q13.1
201367_s_at	2.34515	1.22968	2.34515	up	1.41217	0.497912	1.41217	up	ZFP36L2	678	0000288 // nuclear-transcribed mRNA catabolic process, deadenylation-dependent decay // inferred from electronic annotation /// 0008283 // cell proliferation // traceable author statement /// 0043488 // regulation of mRNA stability // inferred from electronic annotation	0005634 // nucleus // inferred from electronic annotation /// 0005737 // cytoplasm // inferred from electronic annotation	0003676 // nucleic acid binding // inferred from electronic annotation /// 0003677 // DNA binding // inferred from electronic annotation /// 0003700 // transcription factor activity // traceable author statement /// 0003723 // RNA binding // inferred from electronic annotation /// 0008270 // zinc ion binding // inferred from electronic annotation /// 0046872 // metal ion binding // inferred from …	chr2:43303048-43307249 (-) // 90.57 // p21
215821_x_at	2.03491	1.02497	2.03491	up	1.47019	0.556006	1.47019	up	PSG3	5671	0006952 // defense response // traceable author statement /// 0007565 // female pregnancy // traceable author statement /// 0007565 // female pregnancy // inferred from electronic annotation /// 0007565 // female pregnancy // non-traceable author statement	0005576 // extracellular region // non-traceable author statement /// 0005576 // extracellular region // inferred from electronic annotation		chr19:47928775-47934943 (-) // 41.92 // q13.31
219255_x_at	2.00793	1.00571	2.00793	up	1.48082	0.566392	1.48082	up	IL17RB	55540	0001558 // regulation of cell growth // non-traceable author statement /// 0006952 // defense response // traceable author statement	0005576 // extracellular region // inferred from electronic annotation /// 0005737 // cytoplasm // inferred from electronic annotation /// 0005886 // plasma membrane // inferred from electronic annotation /// 0005887 // integral to plasma membrane // traceable author statement /// 0009986 // cell surface // inferred from electronic annotation /// 0016020 // membrane // inferred from electronic an…	0004872 // receptor activity // inferred from electronic annotation /// 0004896 // cytokine receptor activity // non-traceable author statement	chr3:53855652-53874659 (+) // 98.73 // p21.1
211794_at	2.1403	1.09781	2.1403	up	1.49329	0.578491	1.49329	up	FYB	2533	0006468 // protein amino acid phosphorylation // traceable author statement /// 0006607 // NLS-bearing substrate import into nucleus // traceable author statement /// 0006955 // immune response // traceable author statement /// 0007165 // signal transduction // traceable author statement /// 0007243 // protein kinase cascade // traceable author statement	0005634 // nucleus // traceable author statement /// 0005634 // nucleus // inferred from electronic annotation /// 0005737 // cytoplasm // inferred from electronic annotation /// 0015629 // actin cytoskeleton // traceable author statement	0005102 // receptor binding // traceable author statement /// 0005515 // protein binding // inferred from physical interaction /// 0005515 // protein binding // traceable author statement	chr5:39143301-39238819 (-) // 95.58 // p13.1
201538_s_at	2.02766	1.01981	2.02766	up	1.53908	0.622067	1.53908	up	DUSP3	1845	0006470 // protein amino acid dephosphorylation // traceable author statement /// 0006470 // protein amino acid dephosphorylation // inferred from electronic annotation /// 0016311 // dephosphorylation // inferred from electronic annotation	0005654 // nucleoplasm // not recorded	0004721 // phosphoprotein phosphatase activity // inferred from electronic annotation /// 0004725 // protein tyrosine phosphatase activity // not recorded /// 0004725 // protein tyrosine phosphatase activity // traceable author statement /// 0004725 // protein tyrosine phosphatase activity // inferred from electronic annotation /// 0008138 // protein tyrosine/serine/threonine phosphatase activity…	chr17:39202225-39211846 (-) // 99.88 // q21.31
204830_x_at	2.04759	1.03392	2.04759	up	1.54093	0.623803	1.54093	up	PSG5	5673	0006952 // defense response // non-traceable author statement /// 0007565 // female pregnancy // traceable author statement /// 0007565 // female pregnancy // inferred from electronic annotation	0005576 // extracellular region // inferred from electronic annotation /// 0005576 // extracellular region // non-traceable author statement		chr19:48063785-48382482 (-) // 78.43 // q13.31
222456_s_at	2.14615	1.10175	2.14615	up	1.54759	0.630019	1.54759	up	LIMA1	51474	0030835 // negative regulation of actin filament depolymerization // inferred from direct assay /// 0031529 // ruffle organization // inferred from direct assay /// 0051017 // actin filament bundle formation // inferred from direct assay	0001725 // stress fiber // inferred from direct assay /// 0005737 // cytoplasm // inferred from electronic annotation /// 0005856 // cytoskeleton // inferred from electronic annotation /// 0005925 // focal adhesion // inferred from direct assay /// 0015629 // actin cytoskeleton // inferred from electronic annotation /// 0015629 // actin cytoskeleton // inferred from direct assay /// 0030054 // ce…	0003779 // actin binding // inferred from electronic annotation /// 0003785 // actin monomer binding // inferred from direct assay /// 0008270 // zinc ion binding // inferred from electronic annotation /// 0046872 // metal ion binding // inferred from electronic annotation /// 0051015 // actin filament binding // inferred from direct assay	chr12:48855837-48963589 (-) // 97.88 // q13.13
203890_s_at	2.1458	1.10151	2.1458	up	1.55424	0.636209	1.55424	up	DAPK3	1613	0006468 // protein amino acid phosphorylation // inferred from direct assay /// 0006468 // protein amino acid phosphorylation // inferred from electronic annotation /// 0006915 // apoptosis // inferred from electronic annotation /// 0006917 // induction of apoptosis // inferred from mutant phenotype /// 0006917 // induction of apoptosis // inferred from electronic annotation /// 0006917 // induct…	0005634 // nucleus // inferred from sequence or structural similarity /// 0005634 // nucleus // inferred from electronic annotation /// 0005634 // nucleus // traceable author statement /// 0005737 // cytoplasm // inferred from electronic annotation	0000166 // nucleotide binding // inferred from electronic annotation /// 0004672 // protein kinase activity // inferred from electronic annotation /// 0004674 // protein serine/threonine kinase activity // inferred from direct assay /// 0004674 // protein serine/threonine kinase activity // inferred from electronic annotation /// 0005515 // protein binding // inferred from physical interaction //…	chr19:3909451-3920828 (-) // 96.65 // p13.3
212093_s_at	2.12593	1.08809	2.12593	up	1.58146	0.661258	1.58146	up	MTUS1	57509	0007049 // cell cycle // inferred from electronic annotation /// 0045786 // negative regulation of cell cycle // inferred from electronic annotation	0005634 // nucleus // inferred from electronic annotation /// 0005739 // mitochondrion // inferred from electronic annotation /// 0005794 // Golgi apparatus // inferred from electronic annotation /// 0005886 // plasma membrane // inferred from electronic annotation /// 0016020 // membrane // inferred from electronic annotation	0016491 // oxidoreductase activity // inferred from electronic annotation /// 0046914 // transition metal ion binding // inferred from electronic annotation	chr8:17545587-17657279 (-) // 99.42 // p22
206085_s_at	2.07196	1.051	2.07196	up	1.59198	0.67082	1.59198	up	CTH	1491	0006520 // amino acid metabolic process // inferred from electronic annotation /// 0006534 // cysteine metabolic process // traceable author statement /// 0006749 // glutathione metabolic process // inferred from electronic annotation /// 0008285 // negative regulation of cell proliferation // inferred from electronic annotation /// 0008652 // amino acid biosynthetic process // inferred from elec…	0005737 // cytoplasm // inferred from electronic annotation	0003824 // catalytic activity // inferred from electronic annotation /// 0004121 // cystathionine beta-lyase activity // inferred from electronic annotation /// 0004123 // cystathionine gamma-lyase activity // inferred from electronic annotation /// 0016829 // lyase activity // inferred from electronic annotation /// 0030170 // pyridoxal phosphate binding // inferred from electronic annotation	chr1:70649653-70677475 (+) // 99.85 // p31.1
208191_x_at	2.07028	1.04983	2.07028	up	1.61298	0.689733	1.61298	up	PSG4	5672	0006952 // defense response // non-traceable author statement /// 0007565 // female pregnancy // traceable author statement /// 0007565 // female pregnancy // inferred from electronic annotation	0005576 // extracellular region // non-traceable author statement /// 0005576 // extracellular region // inferred from electronic annotation		chr19:48388742-48401555 (-) // 75.57 // q13.31 /// chr19:48407829-48465450 (-) // 71.09 // q13.31 /// chr19:47948729-48075600 (-) // 71.09 // q13.31 /// chr19:48120172-48278588 (-) // 71.52 // q13.31 /// chr19:48284793-48382423 (-) // 71.09 // q13.31 /// chr19:47974058-48051638 (-) // 71.21 // q13.31 /// chr19:48062502-48222391 (-) // 70.84 // q13.31
209738_x_at	2.44242	1.28831	2.44242	up	1.6225	0.698221	1.6225	up	PSG6	5675	0007565 // female pregnancy // non-traceable author statement /// 0007565 // female pregnancy // traceable author statement /// 0007565 // female pregnancy // inferred from electronic annotation	0005576 // extracellular region // inferred from electronic annotation /// 0005576 // extracellular region // non-traceable author statement		chr19:48098156-48113829 (-) // 84.68 // q13.31 /// chr19:48449359-48465468 (-) // 81.56 // q13.31
206082_at	2.01257	1.00904	2.01257	up	1.64762	0.720384	1.64762	up	HCP5	10866				chr6_cox_hap1:2877130-2879745 (+) // 7.77 //
206429_at	2.19269	1.1327	2.19269	up	1.64812	0.720825	1.64812	up	F2RL1	2150	0002690 // positive regulation of leukocyte chemotaxis // inferred from direct assay /// 0007165 // signal transduction // inferred from electronic annotation /// 0007186 // G-protein coupled receptor protein signaling pathway // traceable author statement /// 0007186 // G-protein coupled receptor protein signaling pathway // inferred from electronic annotation /// 0007204 // elevation of cytosol…	0005794 // Golgi apparatus // traceable author statement /// 0005886 // plasma membrane // inferred from electronic annotation /// 0005887 // integral to plasma membrane // inferred from direct assay /// 0016020 // membrane // inferred from electronic annotation /// 0016021 // integral to membrane // inferred from electronic annotation	0004871 // signal transducer activity // inferred from electronic annotation /// 0004872 // receptor activity // traceable author statement /// 0004872 // receptor activity // inferred from electronic annotation /// 0004930 // G-protein coupled receptor activity // traceable author statement /// 0004930 // G-protein coupled receptor activity // inferred from electronic annotation /// 0005102 // r…	chr5:76150619-76165489 (+) // 99.24 // q13.3
219209_at	2.0577	1.04103	2.0577	up	1.66422	0.734844	1.66422	up	IFIH1	64135	0006955 // immune response // inferred from electronic annotation /// 0009615 // response to virus // inferred from electronic annotation /// 0042981 // regulation of apoptosis // inferred from electronic annotation /// 0044419 // interspecies interaction between organisms // inferred from electronic annotation /// 0045087 // innate immune response // inferred from electronic annotation	0005622 // intracellular // inferred from electronic annotation /// 0005634 // nucleus // inferred from electronic annotation /// 0005737 // cytoplasm // inferred from electronic annotation /// 0005737 // cytoplasm // inferred from direct assay	0000166 // nucleotide binding // inferred from electronic annotation /// 0003676 // nucleic acid binding // inferred from electronic annotation /// 0003677 // DNA binding // inferred from electronic annotation /// 0003723 // RNA binding // inferred from electronic annotation /// 0004386 // helicase activity // inferred from electronic annotation /// 0005488 // binding // inferred from electronic …	chr2:162831836-162883231 (-) // 97.72 // q24.2
212595_s_at	2.01958	1.01406	2.01958	up	1.66805	0.73816	1.66805	up	DAZAP2	9802			0005515 // protein binding // inferred from physical interaction /// 0005515 // protein binding // inferred from electronic annotation /// 0050699 // WW domain binding // inferred from physical interaction	chr12:49918853-49923326 (+) // 98.81 // q13.13 /// chr2:202773248-202774924 (-) // 90.3 // q33.1
219772_s_at	2.00204	1.00147	2.00204	up	1.68173	0.749946	1.68173	up	SMPX	23676	0006941 // striated muscle contraction // traceable author statement	0005634 // nucleus // inferred from electronic annotation /// 0005737 // cytoplasm // inferred from electronic annotation		chrX:21634011-21686151 (-) // 100.0 // p22.12
211741_x_at	2.83255	1.5021	2.83255	up	1.68287	0.750921	1.68287	up	PSG3	5671	0006952 // defense response // traceable author statement /// 0007565 // female pregnancy // traceable author statement /// 0007565 // female pregnancy // inferred from electronic annotation /// 0007565 // female pregnancy // non-traceable author statement	0005576 // extracellular region // non-traceable author statement /// 0005576 // extracellular region // inferred from electronic annotation		chr19:47919933-47936473 (-) // 74.82 // q13.31 /// chr19:47950324-47961670 (-) // 67.03 // q13.31
201537_s_at	2.13832	1.09648	2.13832	up	1.6873	0.754713	1.6873	up	DUSP3	1845	0006470 // protein amino acid dephosphorylation // traceable author statement /// 0006470 // protein amino acid dephosphorylation // inferred from electronic annotation /// 0016311 // dephosphorylation // inferred from electronic annotation	0005654 // nucleoplasm // not recorded	0004721 // phosphoprotein phosphatase activity // inferred from electronic annotation /// 0004725 // protein tyrosine phosphatase activity // not recorded /// 0004725 // protein tyrosine phosphatase activity // traceable author statement /// 0004725 // protein tyrosine phosphatase activity // inferred from electronic annotation /// 0008138 // protein tyrosine/serine/threonine phosphatase activity…	chr17:39201202-39211865 (-) // 98.5 // q21.31
208926_at	2.1613	1.1119	2.1613	up	1.71655	0.779513	1.71655	up	NEU1	4758	0008152 // metabolic process // inferred from electronic annotation	0005764 // lysosome // inferred from electronic annotation /// 0005764 // lysosome // traceable author statement /// 0005765 // lysosomal membrane // inferred from electronic annotation /// 0005886 // plasma membrane // inferred from electronic annotation /// 0016020 // membrane // inferred from electronic annotation /// 0031410 // cytoplasmic vesicle // inferred from electronic annotation /// 00…	0004308 // exo-alpha-sialidase activity // traceable author statement /// 0004308 // exo-alpha-sialidase activity // inferred from electronic annotation /// 0005515 // protein binding // inferred from physical interaction /// 0005515 // protein binding // inferred from electronic annotation /// 0016787 // hydrolase activity // inferred from electronic annotation /// 0016798 // hydrolase activity,…	chr6:31935132-31938572 (-) // 98.91 // p21.32 /// chr6_cox_hap1:3273407-3276847 (-) // 98.84 // /// chr6_qbl_hap2:3074891-3078331 (-) // 98.91 //
1555801_s_at	2.47264	1.30605	2.47264	up	1.71987	0.7823	1.71987	up	ZNF385B	151126		0005622 // intracellular // inferred from electronic annotation /// 0005634 // nucleus // inferred from electronic annotation	0003676 // nucleic acid binding // inferred from electronic annotation /// 0008270 // zinc ion binding // inferred from electronic annotation /// 0046872 // metal ion binding // inferred from electronic annotation	chr2:180015541-180149240 (-) // 87.32 // q31.2
1555788_a_at	2.09918	1.06983	2.09918	up	1.73491	0.79486	1.73491	up	TRIB3	57761	0006350 // transcription // inferred from electronic annotation /// 0006355 // regulation of transcription, DNA-dependent // inferred from electronic annotation /// 0006468 // protein amino acid phosphorylation // inferred from electronic annotation /// 0006469 // negative regulation of protein kinase activity // inferred from sequence or structural similarity /// 0006915 // apoptosis // inferred…	0005634 // nucleus // inferred from sequence or structural similarity /// 0005634 // nucleus // inferred from electronic annotation	0003714 // transcription corepressor activity // inferred from sequence or structural similarity /// 0003714 // transcription corepressor activity // inferred from electronic annotation /// 0004672 // protein kinase activity // inferred from electronic annotation /// 0004860 // protein kinase inhibitor activity // inferred from electronic annotation /// 0005515 // protein binding // inferred from…	chr20:309674-325379 (+) // 95.29 // p13
208134_x_at	2.07598	1.05379	2.07598	up	1.73591	0.795692	1.73591	up	PSG2	5670	0007565 // female pregnancy // non-traceable author statement /// 0016477 // cell migration // non-traceable author statement	0005576 // extracellular region // inferred from electronic annotation		chr19:48121288-48278644 (-) // 74.13 // q13.31
203234_at	2.08687	1.06134	2.08687	up	1.73693	0.796537	1.73693	up	UPP1	7378	0006139 // nucleobase, nucleoside, nucleotide and nucleic acid metabolic process // traceable author statement /// 0006220 // pyrimidine nucleotide metabolic process // inferred from electronic annotation /// 0009116 // nucleoside metabolic process // inferred from electronic annotation /// 0009166 // nucleotide catabolic process // inferred from electronic annotation /// 0046108 // uridine metab…	0005737 // cytoplasm // inferred from electronic annotation /// 0005829 // cytosol // not recorded	0003824 // catalytic activity // inferred from electronic annotation /// 0004850 // uridine phosphorylase activity // not recorded /// 0004850 // uridine phosphorylase activity // traceable author statement /// 0004850 // uridine phosphorylase activity // inferred from electronic annotation /// 0016740 // transferase activity // inferred from electronic annotation /// 0016757 // transferase activ…	chr7:48095386-48114540 (+) // 99.33 // p12.3
201801_s_at	2.34131	1.22731	2.34131	up	1.73743	0.796958	1.73743	up	SLC29A1	2030	0006139 // nucleobase, nucleoside, nucleotide and nucleic acid metabolic process // traceable author statement /// 0006810 // transport // inferred from electronic annotation /// 0015858 // nucleoside transport // traceable author statement /// 0015858 // nucleoside transport // inferred from electronic annotation	0005624 // membrane fraction // traceable author statement /// 0005887 // integral to plasma membrane // traceable author statement /// 0016020 // membrane // inferred from electronic annotation /// 0016021 // integral to membrane // inferred from electronic annotation	0005337 // nucleoside transmembrane transporter activity // traceable author statement /// 0005337 // nucleoside transmembrane transporter activity // inferred from electronic annotation /// 0005515 // protein binding // inferred from physical interaction	chr6:44295449-44309268 (+) // 99.33 // p21.1
AFFX-r2-Bs-dap-5_at	2.25805	1.17507	2.25805	up	1.73982	0.798941	1.73982	up			0001680 // tRNA 3'-terminal CCA addition // inferred from electronic annotation /// 0006350 // transcription // inferred from electronic annotation /// 0006355 // regulation of transcription, DNA-dependent // inferred from electronic annotation /// 0006396 // RNA processing // inferred from electronic annotation /// 0006464 // protein modification process // inferred from electronic annotation //…	0005737 // cytoplasm // inferred from electronic annotation /// 0005886 // plasma membrane // inferred from electronic annotation /// 0016020 // membrane // inferred from electronic annotation /// 0016021 // integral to membrane // inferred from electronic annotation	0000049 // tRNA binding // inferred from electronic annotation /// 0000166 // nucleotide binding // inferred from electronic annotation /// 0000287 // magnesium ion binding // inferred from electronic annotation /// 0003677 // DNA binding // inferred from electronic annotation /// 0003723 // RNA binding // inferred from electronic annotation /// 0003824 // catalytic activity // inferred from elec…
225922_at	2.03242	1.0232	2.03242	up	1.74888	0.806435	1.74888	up	FNIP2	57600		0005737 // cytoplasm // inferred from direct assay	0005515 // protein binding // inferred from physical interaction	chr4:160046319-160048652 (+) // 99.57 // q32.1
221577_x_at	2.37792	1.2497	2.37792	up	1.75	0.807351	1.75	up	GDF15	9518	0007165 // signal transduction // traceable author statement /// 0007179 // transforming growth factor beta receptor signaling pathway // traceable author statement /// 0007267 // cell-cell signaling // traceable author statement	0005576 // extracellular region // traceable author statement /// 0005576 // extracellular region // inferred from electronic annotation /// 0005615 // extracellular space // inferred from electronic annotation /// 0005794 // Golgi apparatus // inferred from direct assay	0005125 // cytokine activity // traceable author statement /// 0005125 // cytokine activity // inferred from electronic annotation /// 0008083 // growth factor activity // inferred from electronic annotation	chr19:18357997-18360745 (+) // 93.45 // p13.11
1555326_a_at	2.3405	1.22682	2.3405	up	1.75238	0.809314	1.75238	up	ADAM9	8754	0000186 // activation of MAPKK activity // inferred from direct assay /// 0006508 // proteolysis // inferred from electronic annotation /// 0006509 // membrane protein ectodomain proteolysis // inferred from direct assay /// 0006979 // response to oxidative stress // inferred from expression pattern /// 0007155 // cell adhesion // inferred from mutant phenotype /// 0007160 // cell-matrix adhesion…	0005576 // extracellular region // inferred from electronic annotation /// 0005615 // extracellular space // inferred from sequence or structural similarity /// 0005737 // cytoplasm // inferred from electronic annotation /// 0005886 // plasma membrane // inferred from electronic annotation /// 0009986 // cell surface // inferred from sequence or structural similarity /// 0016020 // membrane // in…	0004222 // metalloendopeptidase activity // inferred from electronic annotation /// 0004222 // metalloendopeptidase activity // inferred from direct assay /// 0005080 // protein kinase C binding // inferred from sequence or structural similarity /// 0005178 // integrin binding // inferred by curator /// 0005178 // integrin binding // inferred from direct assay /// 0005178 // integrin binding // i…	chr8:38973706-39080392 (+) // 100.0 // p11.23
1555800_at	2.04963	1.03536	2.04963	up	1.75324	0.810028	1.75324	up	ZNF385B	151126		0005622 // intracellular // inferred from electronic annotation /// 0005634 // nucleus // inferred from electronic annotation	0003676 // nucleic acid binding // inferred from electronic annotation /// 0008270 // zinc ion binding // inferred from electronic annotation /// 0046872 // metal ion binding // inferred from electronic annotation	chr2:180015541-180149240 (-) // 87.32 // q31.2
240089_at	2.10619	1.07463	2.10619	up	1.77583	0.828492	1.77583	up						chr7:26179677-26180336 (-) // 31.41 // p15.2
208257_x_at	2.32231	1.21556	2.32231	up	1.77682	0.829298	1.77682	up	PSG1	5669	0007565 // female pregnancy // traceable author statement /// 0007565 // female pregnancy // inferred from electronic annotation	0005576 // extracellular region // inferred from electronic annotation /// 0016021 // integral to membrane // non-traceable author statement		chr19:48062462-48075639 (-) // 83.16 // q13.31 /// chr19:47948689-48401581 (-) // 79.6 // q13.31 /// chr19:47974018-48278627 (-) // 79.29 // q13.31 /// chr19:48284753-48465489 (-) // 78.35 // q13.31 /// chr19:48228685-48382462 (-) // 77.72 // q13.31
204427_s_at	2.30685	1.20592	2.30685	up	1.7861	0.83681	1.7861	up	TMED2	10959	0006810 // transport // inferred from electronic annotation /// 0015031 // protein transport // inferred from electronic annotation /// 0016192 // vesicle-mediated transport // inferred from electronic annotation	0000139 // Golgi membrane // inferred from electronic annotation /// 0005792 // microsome // inferred from sequence or structural similarity /// 0005793 // ER-Golgi intermediate compartment // inferred from direct assay /// 0005794 // Golgi apparatus // inferred from electronic annotation /// 0016020 // membrane // inferred from electronic annotation /// 0016021 // integral to membrane // inferre…	0005515 // protein binding // inferred from physical interaction	chr12:122635110-122647376 (+) // 99.62 // q24.31
203474_at	2.28082	1.18956	2.28082	up	1.79362	0.842874	1.79362	up	IQGAP2	10788	0006122 // mitochondrial electron transport, ubiquinol to cytochrome c // inferred from electronic annotation /// 0007165 // signal transduction // traceable author statement /// 0007165 // signal transduction // inferred from electronic annotation /// 0007264 // small GTPase mediated signal transduction // inferred from electronic annotation /// 0051056 // regulation of small GTPase mediated sig…	0005622 // intracellular // inferred from electronic annotation /// 0015629 // actin cytoskeleton // traceable author statement	0003779 // actin binding // traceable author statement /// 0005095 // GTPase inhibitor activity // traceable author statement /// 0005096 // GTPase activator activity // inferred from electronic annotation /// 0005099 // Ras GTPase activator activity // inferred from electronic annotation /// 0005515 // protein binding // inferred from electronic annotation /// 0005515 // protein binding // infer…	chr5:75734904-76039711 (+) // 99.29 // q13.3
202067_s_at	2.22328	1.15269	2.22328	up	1.80479	0.851834	1.80479	up	LDLR	3949	0006493 // protein amino acid O-linked glycosylation // traceable author statement /// 0006629 // lipid metabolic process // traceable author statement /// 0006629 // lipid metabolic process // inferred from electronic annotation /// 0006810 // transport // inferred from electronic annotation /// 0006869 // lipid transport // inferred from electronic annotation /// 0006897 // endocytosis // trace…	0005768 // endosome // inferred from electronic annotation /// 0005886 // plasma membrane // not recorded /// 0005886 // plasma membrane // traceable author statement /// 0005887 // integral to plasma membrane // traceable author statement /// 0005905 // coated pit // inferred from electronic annotation /// 0010008 // endosome membrane // not recorded /// 0016020 // membrane // inferred from elec…	0004872 // receptor activity // inferred from electronic annotation /// 0004888 // transmembrane receptor activity // traceable author statement /// 0005041 // low-density lipoprotein receptor activity // traceable author statement /// 0005041 // low-density lipoprotein receptor activity // inferred from electronic annotation /// 0005041 // low-density lipoprotein receptor activity // inferred fr…	chr19:11061124-11105496 (+) // 84.76 // p13.2
203399_x_at	2.92312	1.54751	2.92312	up	1.80808	0.854456	1.80808	up	PSG3	5671	0006952 // defense response // traceable author statement /// 0007565 // female pregnancy // traceable author statement /// 0007565 // female pregnancy // inferred from electronic annotation /// 0007565 // female pregnancy // non-traceable author statement	0005576 // extracellular region // non-traceable author statement /// 0005576 // extracellular region // inferred from electronic annotation		chr19:47919933-47936457 (-) // 75.7 // q13.31 /// chr19:47950324-47961654 (-) // 68.1 // q13.31
223199_at	2.36399	1.24122	2.36399	up	1.81823	0.862533	1.81823	up	MKNK2	2872	0006417 // regulation of translation // inferred from electronic annotation /// 0006468 // protein amino acid phosphorylation // inferred from direct assay /// 0006468 // protein amino acid phosphorylation // inferred from electronic annotation /// 0006468 // protein amino acid phosphorylation // traceable author statement /// 0006950 // response to stress // inferred from electronic annotation /…		0000166 // nucleotide binding // inferred from electronic annotation /// 0000287 // magnesium ion binding // inferred from electronic annotation /// 0004672 // protein kinase activity // inferred from electronic annotation /// 0004674 // protein serine/threonine kinase activity // inferred from direct assay /// 0004674 // protein serine/threonine kinase activity // inferred from electronic annota…	chr19:1988469-2001886 (-) // 98.92 // p13.3
221194_s_at	2.08242	1.05826	2.08242	up	1.83371	0.874763	1.83371	up	RNFT1	51136		0016020 // membrane // inferred from electronic annotation /// 0016021 // integral to membrane // inferred from electronic annotation	0005515 // protein binding // inferred from electronic annotation /// 0008270 // zinc ion binding // inferred from electronic annotation /// 0046872 // metal ion binding // inferred from electronic annotation	chr17:55394472-55396880 (-) // 93.34 // q23.1
219564_at	2.29856	1.20073	2.29856	up	1.8764	0.907971	1.8764	up	KCNJ16	3773	0006810 // transport // inferred from electronic annotation /// 0006811 // ion transport // inferred from electronic annotation /// 0006813 // potassium ion transport // inferred from electronic annotation	0016020 // membrane // inferred from electronic annotation /// 0016021 // integral to membrane // inferred from electronic annotation	0005216 // ion channel activity // inferred from electronic annotation /// 0005242 // inward rectifier potassium channel activity // inferred from electronic annotation /// 0005244 // voltage-gated ion channel activity // inferred from electronic annotation /// 0030955 // potassium ion binding // inferred from electronic annotation	chr17:65583020-65643339 (+) // 96.05 // q24.3
209895_at	2.14505	1.10101	2.14505	up	1.88629	0.915551	1.88629	up	PTPN11	5781	0006470 // protein amino acid dephosphorylation // inferred from electronic annotation /// 0007165 // signal transduction // traceable author statement /// 0007605 // sensory perception of sound // inferred from electronic annotation /// 0016311 // dephosphorylation // inferred from electronic annotation	0005737 // cytoplasm // inferred from electronic annotation /// 0005829 // cytosol // not recorded	0004721 // phosphoprotein phosphatase activity // inferred from electronic annotation /// 0004725 // protein tyrosine phosphatase activity // inferred from electronic annotation /// 0004725 // protein tyrosine phosphatase activity // traceable author statement /// 0004726 // non-membrane spanning protein tyrosine phosphatase activity // not recorded /// 0004726 // non-membrane spanning protein ty…	chr12:111338339-111430837 (+) // 64.26 // q24.13
1562527_at	2.15377	1.10686	2.15377	up	1.90247	0.927877	1.90247	up	LOC283027	283027				chr18:15245076-15246452 (+) // 33.72 // p11.21 /// chr2:132561990-132563366 (+) // 33.68 // q21.2 /// chr22:15015555-15016928 (+) // 35.4 // q11.1 /// chr9:69120769-69122131 (+) // 36.39 // q12 /// chr10:42167076-42183451 (-) // 42.64 // q11.21 /// chr13:17955552-17956925 (-) // 32.52 // q11 /// chr14:18256708-18258078 (-) // 35.27 // q11.1 /// chr21:13405954-13407323 (-) // 32.52 // q11.2
204426_at	2.63354	1.39701	2.63354	up	1.91147	0.934679	1.91147	up	TMED2	10959	0006810 // transport // inferred from electronic annotation /// 0015031 // protein transport // inferred from electronic annotation /// 0016192 // vesicle-mediated transport // inferred from electronic annotation	0000139 // Golgi membrane // inferred from electronic annotation /// 0005792 // microsome // inferred from sequence or structural similarity /// 0005793 // ER-Golgi intermediate compartment // inferred from direct assay /// 0005794 // Golgi apparatus // inferred from electronic annotation /// 0016020 // membrane // inferred from electronic annotation /// 0016021 // integral to membrane // inferre…	0005515 // protein binding // inferred from physical interaction	chr12:122635110-122647376 (+) // 99.62 // q24.31
221695_s_at	2.07891	1.05583	2.07891	up	1.923	0.943362	1.923	up	MAP3K2	10746	0000187 // activation of MAPK activity // traceable author statement /// 0006468 // protein amino acid phosphorylation // inferred from electronic annotation /// 0006468 // protein amino acid phosphorylation // traceable author statement /// 0007257 // activation of JUN kinase activity // traceable author statement	0005634 // nucleus // inferred from electronic annotation /// 0005737 // cytoplasm // inferred from electronic annotation	0000166 // nucleotide binding // inferred from electronic annotation /// 0000287 // magnesium ion binding // inferred from electronic annotation /// 0004672 // protein kinase activity // inferred from electronic annotation /// 0004674 // protein serine/threonine kinase activity // traceable author statement /// 0004674 // protein serine/threonine kinase activity // inferred from electronic annota…	chr2:127781511-127817206 (-) // 99.45 // q14.3
AFFX-HSAC07/X00351_5_at	2.7297	1.44874	2.7297	up	1.92769	0.946877	1.92769	up	ACTB	60	0006928 // cell motion // traceable author statement /// 0007605 // sensory perception of sound // inferred from electronic annotation /// 0051592 // response to calcium ion // inferred from electronic annotation	0005625 // soluble fraction // inferred from electronic annotation /// 0005737 // cytoplasm // traceable author statement /// 0005737 // cytoplasm // inferred from electronic annotation /// 0005829 // cytosol // inferred from electronic annotation /// 0005856 // cytoskeleton // traceable author statement /// 0005856 // cytoskeleton // inferred from electronic annotation /// 0035267 // NuA4 histon…	0000166 // nucleotide binding // inferred from electronic annotation /// 0005200 // structural constituent of cytoskeleton // traceable author statement /// 0005515 // protein binding // inferred from physical interaction /// 0005515 // protein binding // inferred from electronic annotation /// 0005524 // ATP binding // inferred from electronic annotation /// 0050998 // nitric-oxide synthase bind…
232078_at	2.0117	1.00842	2.0117	up	1.96749	0.976358	1.96749	up	PVRL2	5819	0001916 // positive regulation of T cell mediated cytotoxicity // inferred from direct assay /// 0002860 // positive regulation of natural killer cell mediated cytotoxicity directed against tumor cell target // inferred from mutant phenotype /// 0002891 // positive regulation of immunoglobulin mediated immune response // inferred from mutant phenotype /// 0007155 // cell adhesion // inferred from…	0005886 // plasma membrane // traceable author statement /// 0005886 // plasma membrane // inferred from electronic annotation /// 0005911 // cell-cell junction // inferred from direct assay /// 0005911 // cell-cell junction // inferred from electronic annotation /// 0005915 // zonula adherens // inferred from sequence or structural similarity /// 0009986 // cell surface // inferred from direct a…	0004872 // receptor activity // inferred from electronic annotation /// 0005515 // protein binding // inferred from electronic annotation /// 0005515 // protein binding // inferred from physical interaction /// 0015026 // coreceptor activity // traceable author statement /// 0042803 // protein homodimerization activity // inferred from electronic annotation /// 0050839 // cell adhesion molecule b…	chr19:50069544-50083818 (+) // 96.1 // q13.32 /// chr3:112771829-112772592 (-) // 74.18 // q13.13
220493_at	2.23604	1.16095	2.23604	up	1.97025	0.978376	1.97025	up	DMRT1	1761	0006350 // transcription // inferred from electronic annotation /// 0006355 // regulation of transcription, DNA-dependent // inferred from electronic annotation /// 0007275 // multicellular organismal development // inferred from electronic annotation /// 0007530 // sex determination // traceable author statement /// 0007530 // sex determination // inferred from electronic annotation /// 0007548 …	0005634 // nucleus // inferred from electronic annotation	0003677 // DNA binding // inferred from electronic annotation /// 0003700 // transcription factor activity // traceable author statement /// 0003700 // transcription factor activity // inferred from electronic annotation /// 0008270 // zinc ion binding // inferred from electronic annotation /// 0046872 // metal ion binding // inferred from electronic annotation	chr9:831689-959088 (+) // 98.2 // p24.3
228937_at	1.41803	0.503891	1.41803	up	2.00066	1.00047	2.00066	up	C13orf31	144811				chr13:43365405-43366067 (+) // 77.13 // q14.11
219911_s_at	1.78322	0.834488	1.78322	up	2.00077	1.00056	2.00077	up	LOC100134295 /// SLCO4A1	100134295 /// 28231	0006810 // transport // inferred from electronic annotation /// 0006811 // ion transport // inferred from electronic annotation /// 0042403 // thyroid hormone metabolic process // inferred from electronic annotation	0016020 // membrane // inferred from electronic annotation /// 0016021 // integral to membrane // inferred from electronic annotation	0005215 // transporter activity // inferred from electronic annotation /// 0015349 // thyroid hormone transmembrane transporter activity // inferred from electronic annotation	chr20:60758160-60774090 (+) // 99.96 // q13.33
209677_at	2.24712	1.16808	2.24712	up	2.00326	1.00235	2.00326	up	PRKCI	5584	0006468 // protein amino acid phosphorylation // inferred from direct assay /// 0006468 // protein amino acid phosphorylation // inferred from electronic annotation /// 0006612 // protein targeting to membrane // non-traceable author statement /// 0007010 // cytoskeleton organization // non-traceable author statement /// 0007015 // actin filament organization // inferred from electronic annotatio…	0000133 // polarisome // traceable author statement /// 0005634 // nucleus // inferred from direct assay /// 0005634 // nucleus // inferred from electronic annotation /// 0005737 // cytoplasm // inferred from electronic annotation /// 0005768 // endosome // inferred from electronic annotation /// 0005829 // cytosol // inferred from direct assay /// 0016020 // membrane // inferred from electronic …	0000166 // nucleotide binding // inferred from electronic annotation /// 0004672 // protein kinase activity // inferred from electronic annotation /// 0004674 // protein serine/threonine kinase activity // inferred from electronic annotation /// 0004674 // protein serine/threonine kinase activity // inferred from direct assay /// 0004697 // protein kinase C activity // inferred from electronic an…	chr3:171422914-171505235 (+) // 91.57 // q26.2 /// chrX:100677468-100681089 (-) // 85.85 // q22.1
214613_at	1.6846	0.752403	1.6846	up	2.00342	1.00246	2.00342	up	GPR3	2827	0007165 // signal transduction // inferred from electronic annotation /// 0007186 // G-protein coupled receptor protein signaling pathway // inferred from electronic annotation /// 0007189 // activation of adenylate cyclase activity by G-protein signaling pathway // traceable author statement /// 0040020 // regulation of meiosis // inferred from electronic annotation	0005886 // plasma membrane // inferred from electronic annotation /// 0005887 // integral to plasma membrane // traceable author statement /// 0016020 // membrane // inferred from electronic annotation /// 0016021 // integral to membrane // inferred from electronic annotation	0004871 // signal transducer activity // inferred from electronic annotation /// 0004872 // receptor activity // inferred from electronic annotation /// 0004930 // G-protein coupled receptor activity // traceable author statement /// 0004930 // G-protein coupled receptor activity // inferred from electronic annotation	chr1:27592697-27594905 (+) // 99.05 // p36.11
244855_at	1.64362	0.716876	1.64362	up	2.00412	1.00297	2.00412	up
207064_s_at	1.41172	0.497456	1.41172	up	2.00803	1.00578	2.00803	up	AOC2	314	0006584 // catecholamine metabolic process // inferred from electronic annotation /// 0007601 // visual perception // traceable author statement /// 0009308 // cellular amine metabolic process // inferred from electronic annotation /// 0055114 // oxidation reduction // inferred from electronic annotation		0005507 // copper ion binding // inferred from electronic annotation /// 0005509 // calcium ion binding // inferred from electronic annotation /// 0008131 // amine oxidase activity // inferred from electronic annotation /// 0009055 // electron carrier activity // traceable author statement /// 0016491 // oxidoreductase activity // inferred from electronic annotation /// 0046872 // metal ion bindi…	chr17:38250134-38256247 (+) // 93.12 // q21.31
223553_s_at	1.44353	0.529597	1.44353	up	2.01164	1.00837	2.01164	up	DOK3	79930	0007265 // Ras protein signal transduction // inferred from electronic annotation	0005737 // cytoplasm // inferred from electronic annotation /// 0005886 // plasma membrane // inferred from electronic annotation /// 0016020 // membrane // inferred from electronic annotation	0005158 // insulin receptor binding // inferred from electronic annotation /// 0005515 // protein binding // inferred from electronic annotation	chr5:176861513-176869992 (-) // 43.11 // q35.3
224480_s_at	1.21089	0.276069	1.21089	up	2.01425	1.01024	2.01425	up	AGPAT9	84803	0008152 // metabolic process // inferred from electronic annotation /// 0008654 // phospholipid biosynthetic process // inferred from electronic annotation /// 0019432 // triglyceride biosynthetic process // inferred from direct assay /// 0032006 // regulation of TOR signaling pathway // inferred from direct assay	0005783 // endoplasmic reticulum // inferred from electronic annotation /// 0005783 // endoplasmic reticulum // inferred from direct assay /// 0005789 // endoplasmic reticulum membrane // inferred from electronic annotation /// 0005789 // endoplasmic reticulum membrane // inferred from direct assay /// 0016020 // membrane // inferred from electronic annotation /// 0016021 // integral to membrane …	0003841 // 1-acylglycerol-3-phosphate O-acyltransferase activity // inferred from electronic annotation /// 0004366 // glycerol-3-phosphate O-acyltransferase activity // inferred from direct assay /// 0008415 // acyltransferase activity // inferred from electronic annotation /// 0016740 // transferase activity // inferred from electronic annotation	chr4:84737609-84746049 (+) // 95.86 // q21.23
205193_at	1.69677	0.76279	1.69677	up	2.01529	1.01099	2.01529	up	MAFF	23764	0001701 // in utero embryonic development // inferred from electronic annotation /// 0006350 // transcription // inferred from electronic annotation /// 0006355 // regulation of transcription, DNA-dependent // inferred from electronic annotation /// 0006366 // transcription from RNA polymerase II promoter // traceable author statement /// 0006950 // response to stress // inferred from electronic …	0005634 // nucleus // inferred from electronic annotation	0003677 // DNA binding // inferred from electronic annotation /// 0003700 // transcription factor activity // inferred from electronic annotation /// 0043565 // sequence-specific DNA binding // inferred from electronic annotation	chr22:36927963-36942456 (+) // 74.93 // q13.1
227458_at	1.63211	0.70674	1.63211	up	2.02165	1.01553	2.02165	up						chr9:5459582-5460566 (+) // 96.26 // p24.1
1553292_s_at	1.64452	0.71767	1.64452	up	2.02873	1.02058	2.02873	up	FLJ25006	124923	0006468 // protein amino acid phosphorylation // inferred from electronic annotation		0000166 // nucleotide binding // inferred from electronic annotation /// 0004672 // protein kinase activity // inferred from electronic annotation /// 0004674 // protein serine/threonine kinase activity // inferred from electronic annotation /// 0005524 // ATP binding // inferred from electronic annotation /// 0016301 // kinase activity // inferred from electronic annotation /// 0016740 // transf…	chr17:23962687-23964965 (-) // 59.12 // q11.2
1563053_at	2.70571	1.43601	2.70571	up	2.03027	1.02167	2.03027	up	LOC729083	729083				chr3:42789697-42790124 (+) // 41.1 // p22.1
226213_at	2.62504	1.39234	2.62504	up	2.03131	1.02241	2.03131	up	ERBB3	2065	0006468 // protein amino acid phosphorylation // inferred from electronic annotation /// 0007162 // negative regulation of cell adhesion // inferred from direct assay /// 0007165 // signal transduction // inferred from direct assay /// 0007169 // transmembrane receptor protein tyrosine kinase signaling pathway // inferred from electronic annotation /// 0007169 // transmembrane receptor protein ty…	0005576 // extracellular region // inferred from electronic annotation /// 0005615 // extracellular space // inferred from direct assay /// 0005886 // plasma membrane // inferred from electronic annotation /// 0005886 // plasma membrane // traceable author statement /// 0005887 // integral to plasma membrane // traceable author statement /// 0016020 // membrane // inferred from electronic annotat…	0000166 // nucleotide binding // inferred from electronic annotation /// 0004672 // protein kinase activity // inferred from electronic annotation /// 0004713 // protein tyrosine kinase activity // inferred from electronic annotation /// 0004713 // protein tyrosine kinase activity // inferred from genetic interaction /// 0004713 // protein tyrosine kinase activity // inferred from direct assay //…	chr12:54782948-54783558 (+) // 68.19 // q13.2
209111_at	1.54012	0.623041	1.54012	up	2.03294	1.02356	2.03294	up	RNF5	6048	0019941 // modification-dependent protein catabolic process // inferred from electronic annotation	0016020 // membrane // inferred from electronic annotation /// 0016021 // integral to membrane // inferred from electronic annotation	0005515 // protein binding // inferred from physical interaction /// 0005515 // protein binding // inferred from electronic annotation /// 0005515 // protein binding // traceable author statement /// 0008270 // zinc ion binding // traceable author statement /// 0008270 // zinc ion binding // inferred from electronic annotation /// 0016874 // ligase activity // inferred from electronic annotation …	chr6:32254262-32256547 (+) // 95.39 // p21.32 /// chr6_cox_hap1:3553472-3555757 (+) // 95.1 // /// chr6_qbl_hap2:3361251-3363536 (+) // 95.39 // /// chr8:38576870-38577879 (-) // 91.05 // p11.23
222811_at	1.67208	0.741645	1.67208	up	2.03302	1.02362	2.03302	up	FTSJD1	55783	0032259 // methylation // inferred from electronic annotation	0016020 // membrane // inferred from electronic annotation /// 0016021 // integral to membrane // inferred from electronic annotation	0003676 // nucleic acid binding // inferred from electronic annotation /// 0008168 // methyltransferase activity // inferred from electronic annotation /// 0016740 // transferase activity // inferred from electronic annotation	chr16:69873705-69877458 (-) // 99.36 // q22.3
221252_s_at	1.45074	0.536793	1.45074	up	2.0364	1.02602	2.0364	up	GSG1	83445		0005783 // endoplasmic reticulum // inferred from electronic annotation /// 0005789 // endoplasmic reticulum membrane // inferred from electronic annotation /// 0016020 // membrane // inferred from electronic annotation /// 0016021 // integral to membrane // inferred from electronic annotation		chr12:13129027-13139952 (-) // 95.23 // p13.1
205072_s_at	1.68732	0.754737	1.68732	up	2.03902	1.02787	2.03902	up	XRCC4	7518	0001701 // in utero embryonic development // inferred from electronic annotation /// 0002328 // pro-B cell differentiation // inferred from electronic annotation /// 0006266 // DNA ligation // inferred from electronic annotation /// 0006281 // DNA repair // inferred from electronic annotation /// 0006302 // double-strand break repair // inferred from electronic annotation /// 0006302 // double-st…	0000793 // condensed chromosome // inferred from direct assay /// 0005634 // nucleus // inferred from direct assay /// 0005634 // nucleus // non-traceable author statement /// 0005634 // nucleus // inferred from electronic annotation /// 0005829 // cytosol // inferred from direct assay /// 0005958 // DNA-dependent protein kinase-DNA ligase 4 complex // inferred from direct assay /// 0005958 // DN…	0003677 // DNA binding // inferred from direct assay /// 0003677 // DNA binding // inferred from electronic annotation /// 0005515 // protein binding // inferred from electronic annotation /// 0005515 // protein binding // inferred from direct assay /// 0005515 // protein binding // inferred from physical interaction /// 0008022 // protein C-terminus binding // inferred from physical interaction …	chr5:82409072-82685333 (+) // 99.22 // q14.2
231065_at	1.5442	0.626859	1.5442	up	2.04123	1.02944	2.04123	up	PDE6D	5147	0007601 // visual perception // traceable author statement /// 0007601 // visual perception // inferred from electronic annotation /// 0050896 // response to stimulus // inferred from electronic annotation		0004114 // 3',5'-cyclic-nucleotide phosphodiesterase activity // inferred from electronic annotation /// 0005515 // protein binding // inferred from physical interaction /// 0005515 // protein binding // inferred from electronic annotation	chr2:232351964-232352426 (-) // 96.25 // q37.1
1561254_at	2.0432	1.03083	2.0432	up	2.0432	1.03083	2.0432	up	tcag7.1188	340340				chr7:106208009-106210530 (+) // 40.11 // q22.3
224407_s_at	2.60485	1.3812	2.60485	up	2.04414	1.0315	2.04414	up	RP6-213H19.1	51765	0006468 // protein amino acid phosphorylation // inferred from direct assay /// 0006468 // protein amino acid phosphorylation // inferred from electronic annotation /// 0006915 // apoptosis // inferred from electronic annotation /// 0042981 // regulation of apoptosis // inferred from direct assay	0005737 // cytoplasm // inferred from electronic annotation /// 0005794 // Golgi apparatus // inferred from electronic annotation	0000166 // nucleotide binding // inferred from electronic annotation /// 0000287 // magnesium ion binding // inferred from direct assay /// 0000287 // magnesium ion binding // inferred from electronic annotation /// 0004672 // protein kinase activity // inferred from electronic annotation /// 0004672 // protein kinase activity // inferred from direct assay /// 0004674 // protein serine/threonine …	chrX:130985316-131035979 (+) // 100.0 // q26.2
202883_s_at	1.87326	0.905552	1.87326	up	2.04536	1.03235	2.04536	up	PPP2R1B	5519			0003823 // antigen binding // inferred from sequence or structural similarity /// 0005488 // binding // inferred from electronic annotation /// 0005515 // protein binding // inferred from sequence or structural similarity /// 0005515 // protein binding // inferred from physical interaction /// 0046982 // protein heterodimerization activity // inferred from sequence or structural similarity	chr11:111113814-111142379 (-) // 92.01 // q23.1
229178_at	1.47539	0.561094	1.47539	up	2.04872	1.03472	2.04872	up	PRTG	283659	0007275 // multicellular organismal development // inferred from electronic annotation	0016020 // membrane // inferred from electronic annotation /// 0016021 // integral to membrane // inferred from electronic annotation		chr15:53691033-53696138 (-) // 83.15 // q21.3
218508_at	1.63405	0.708455	1.63405	up	2.05202	1.03705	2.05202	up	DCP1A	55802	0000184 // nuclear-transcribed mRNA catabolic process, nonsense-mediated decay // inferred from electronic annotation	0005634 // nucleus // inferred from electronic annotation /// 0005737 // cytoplasm // inferred from electronic annotation	0005515 // protein binding // inferred from physical interaction /// 0016787 // hydrolase activity // inferred from electronic annotation	chr3:53296427-53356677 (-) // 98.7 // p21.1
1569952_x_at	2.05323	1.03789	2.05323	up	2.05323	1.03789	2.05323	up						chr8:71017387-71018837 (+) // 65.26 // q13.3
212444_at	1.98806	0.991363	1.98806	up	2.05476	1.03897	2.05476	up						chr12:12959250-13082801 (+) // 74.73 // p13.1
211372_s_at	1.50577	0.590503	1.50577	up	2.05595	1.0398	2.05595	up	IL1R2	7850	0006955 // immune response // traceable author statement	0016020 // membrane // inferred from electronic annotation /// 0016021 // integral to membrane // inferred from electronic annotation	0004872 // receptor activity // inferred from electronic annotation /// 0004908 // interleukin-1 receptor activity // inferred from electronic annotation /// 0004908 // interleukin-1 receptor activity // traceable author statement /// 0004910 // interleukin-1, Type II, blocking receptor activity // inferred from electronic annotation	chr2:101991408-102007650 (+) // 99.9 // q11.2
213523_at	1.97917	0.984894	1.97917	up	2.059	1.04194	2.059	up	CCNE1	898	0000082 // G1/S transition of mitotic cell cycle // non-traceable author statement /// 0007049 // cell cycle // inferred from electronic annotation /// 0030521 // androgen receptor signaling pathway // non-traceable author statement /// 0045893 // positive regulation of transcription, DNA-dependent // non-traceable author statement /// 0051301 // cell division // inferred from electronic annotati…	0005634 // nucleus // non-traceable author statement /// 0005634 // nucleus // inferred from direct assay /// 0005634 // nucleus // inferred from electronic annotation /// 0005654 // nucleoplasm // not recorded /// 0005829 // cytosol // not recorded	0003713 // transcription coactivator activity // non-traceable author statement /// 0005515 // protein binding // inferred from physical interaction /// 0050681 // androgen receptor binding // non-traceable author statement	chr19:34994770-35007059 (+) // 95.04 // q12
213929_at	2.13314	1.09298	2.13314	up	2.06124	1.04352	2.06124	up	EXPH5	23086	0006886 // intracellular protein transport // inferred from electronic annotation		0005515 // protein binding // inferred from sequence or structural similarity /// 0005515 // protein binding // inferred from electronic annotation /// 0017137 // Rab GTPase binding // inferred from electronic annotation	chr11:107881371-107882990 (-) // 79.05 // q22.3
239006_at	-1	0	1	down	2.06833	1.04846	2.06833	up	SLC26A7	115111	0001696 // gastric acid secretion // inferred from electronic annotation /// 0006810 // transport // inferred from electronic annotation /// 0006811 // ion transport // inferred from electronic annotation /// 0006820 // anion transport // inferred from electronic annotation /// 0006821 // chloride transport // inferred from direct assay /// 0006821 // chloride transport // inferred from electroni…	0005737 // cytoplasm // inferred from direct assay /// 0005768 // endosome // inferred from direct assay /// 0005768 // endosome // inferred from electronic annotation /// 0016020 // membrane // inferred from electronic annotation /// 0016021 // integral to membrane // inferred from electronic annotation /// 0016323 // basolateral plasma membrane // inferred from mutant phenotype /// 0055038 // r…	0005215 // transporter activity // inferred from electronic annotation /// 0005253 // anion channel activity // inferred from electronic annotation /// 0005254 // chloride channel activity // inferred from direct assay /// 0005254 // chloride channel activity // inferred from electronic annotation /// 0005515 // protein binding // inferred from electronic annotation /// 0015106 // bicarbonate tra…	chr8:92479114-92479554 (+) // 93.02 // q21.3
204894_s_at	1.59207	0.670907	1.59207	up	2.07433	1.05265	2.07433	up	AOC3	8639	0006954 // inflammatory response // traceable author statement /// 0007155 // cell adhesion // inferred from direct assay /// 0007155 // cell adhesion // inferred from electronic annotation /// 0009308 // cellular amine metabolic process // inferred from direct assay /// 0009308 // cellular amine metabolic process // traceable author statement /// 0009308 // cellular amine metabolic process // in…	0005737 // cytoplasm // inferred from direct assay /// 0005794 // Golgi apparatus // inferred from direct assay /// 0005886 // plasma membrane // inferred from direct assay /// 0009986 // cell surface // inferred from direct assay /// 0016020 // membrane // inferred from electronic annotation /// 0016021 // integral to membrane // inferred from direct assay /// 0016021 // integral to membrane // …	0005507 // copper ion binding // traceable author statement /// 0005507 // copper ion binding // inferred from electronic annotation /// 0005509 // calcium ion binding // inferred from electronic annotation /// 0005515 // protein binding // inferred from electronic annotation /// 0008131 // amine oxidase activity // inferred from direct assay /// 0008131 // amine oxidase activity // inferred from…	chr17:38256726-38263664 (+) // 88.02 // q21.31
238142_at	1.31294	0.392804	1.31294	up	2.07479	1.05297	2.07479	up						chr16:29831965-29832377 (-) // 9.52 // p11.2
227650_at	1.51643	0.600683	1.51643	up	2.07582	1.05368	2.07582	up	HSPA14	51182	0006950 // response to stress // inferred from electronic annotation		0000166 // nucleotide binding // inferred from electronic annotation /// 0005524 // ATP binding // inferred from electronic annotation	chr10:14920320-14926821 (+) // 88.34 // p13
215099_s_at	2.82338	1.49742	2.82338	up	2.08353	1.05903	2.08353	up	RXRB	6257	0006350 // transcription // inferred from electronic annotation /// 0006355 // regulation of transcription, DNA-dependent // inferred from electronic annotation /// 0045944 // positive regulation of transcription from RNA polymerase II promoter // inferred from electronic annotation /// 0055012 // ventricular cardiac muscle cell differentiation // inferred from electronic annotation /// 0060038 /…	0005634 // nucleus // inferred from direct assay /// 0005634 // nucleus // inferred from electronic annotation	0003677 // DNA binding // inferred from electronic annotation /// 0003700 // transcription factor activity // non-traceable author statement /// 0003700 // transcription factor activity // inferred from electronic annotation /// 0003706 // ligand-regulated transcription factor activity // inferred from direct assay /// 0003707 // steroid hormone receptor activity // inferred from electronic annot…	chr6:33271166-33274324 (-) // 98.31 // p21.32 /// chr6_cox_hap1:4543351-4546509 (-) // 98.38 // /// chr6_qbl_hap2:4349358-4352516 (-) // 98.38 //
234759_at	2.40928	1.2686	2.40928	up	2.08421	1.0595	2.08421	up				0016020 // membrane // inferred from electronic annotation /// 0016021 // integral to membrane // inferred from electronic annotation		chr1:222263051-222264003 (+) // 24.35 // q42.11
225426_at	1.90053	0.926401	1.90053	up	2.0854	1.06033	2.0854	up	PPP6C	5537	0000082 // G1/S transition of mitotic cell cycle // traceable author statement /// 0006470 // protein amino acid dephosphorylation // inferred from direct assay /// 0006470 // protein amino acid dephosphorylation // inferred from electronic annotation /// 0006470 // protein amino acid dephosphorylation // traceable author statement /// 0007049 // cell cycle // inferred from electronic annotation	0005737 // cytoplasm // inferred from electronic annotation /// 0005829 // cytosol // inferred from direct assay	0004721 // phosphoprotein phosphatase activity // inferred from electronic annotation /// 0004722 // protein serine/threonine phosphatase activity // inferred from direct assay /// 0004722 // protein serine/threonine phosphatase activity // inferred from electronic annotation /// 0004722 // protein serine/threonine phosphatase activity // traceable author statement /// 0005506 // iron ion binding…	chr9:126948673-126950732 (-) // 99.56 // q33.3
222746_s_at	2.15172	1.10549	2.15172	up	2.09377	1.0661	2.09377	up	BSPRY	54836	0006810 // transport // inferred from electronic annotation /// 0006811 // ion transport // inferred from electronic annotation /// 0006816 // calcium ion transport // inferred from electronic annotation	0005622 // intracellular // inferred from electronic annotation /// 0005737 // cytoplasm // inferred from electronic annotation /// 0016020 // membrane // inferred from electronic annotation	0005509 // calcium ion binding // inferred from electronic annotation /// 0005515 // protein binding // inferred from electronic annotation /// 0008270 // zinc ion binding // inferred from electronic annotation /// 0046872 // metal ion binding // inferred from electronic annotation	chr9:115151642-115173328 (+) // 75.5 // q32
225207_at	1.89927	0.925446	1.89927	up	2.10517	1.07393	2.10517	up	PDK4	5166	0005975 // carbohydrate metabolic process // inferred from electronic annotation /// 0006006 // glucose metabolic process // traceable author statement /// 0006006 // glucose metabolic process // inferred from electronic annotation /// 0007165 // signal transduction // inferred from electronic annotation /// 0018106 // peptidyl-histidine phosphorylation // inferred from electronic annotation	0005739 // mitochondrion // traceable author statement /// 0005739 // mitochondrion // inferred from electronic annotation /// 0005743 // mitochondrial inner membrane // inferred from electronic annotation /// 0005759 // mitochondrial matrix // inferred from electronic annotation	0000155 // two-component sensor activity // inferred from electronic annotation /// 0004672 // protein kinase activity // traceable author statement /// 0004673 // protein histidine kinase activity // inferred from electronic annotation /// 0004740 // pyruvate dehydrogenase (acetyl-transferring) kinase activity // traceable author statement /// 0004740 // pyruvate dehydrogenase (acetyl-transferri…	chr7:95050744-95052702 (-) // 92.13 // q21.3
1554450_s_at	2.58243	1.36873	2.58243	up	2.10835	1.07612	2.10835	up	MIER3	166968	0006350 // transcription // inferred from electronic annotation /// 0006355 // regulation of transcription, DNA-dependent // inferred from electronic annotation	0005634 // nucleus // inferred from electronic annotation	0003677 // DNA binding // inferred from electronic annotation	chr5:56251963-56283709 (-) // 99.53 // q11.2
210675_s_at	2.042	1.02998	2.042	up	2.1153	1.08086	2.1153	up	PTPRR	5801	0001701 // in utero embryonic development // inferred from expression pattern /// 0006470 // protein amino acid dephosphorylation // traceable author statement /// 0006470 // protein amino acid dephosphorylation // inferred from electronic annotation /// 0007399 // nervous system development // inferred from electronic annotation /// 0016311 // dephosphorylation // inferred from electronic annota…	0005737 // cytoplasm // inferred from electronic annotation /// 0005886 // plasma membrane // inferred from electronic annotation /// 0009986 // cell surface // inferred from direct assay /// 0016020 // membrane // inferred from electronic annotation /// 0016021 // integral to membrane // inferred from electronic annotation	0004721 // phosphoprotein phosphatase activity // inferred from electronic annotation /// 0004725 // protein tyrosine phosphatase activity // inferred from electronic annotation /// 0004725 // protein tyrosine phosphatase activity // traceable author statement /// 0004872 // receptor activity // inferred from electronic annotation /// 0005001 // transmembrane receptor protein tyrosine phosphatase…	chr12:69318460-69434632 (-) // 99.96 // q15
211506_s_at	1.55549	0.637372	1.55549	up	2.11651	1.08169	2.11651	up	IL8	3576	0001525 // angiogenesis // traceable author statement /// 0006928 // cell motion // traceable author statement /// 0006935 // chemotaxis // traceable author statement /// 0006935 // chemotaxis // inferred from electronic annotation /// 0006954 // inflammatory response // traceable author statement /// 0006954 // inflammatory response // inferred from electronic annotation /// 0006955 // immune re…	0005576 // extracellular region // inferred from electronic annotation /// 0005615 // extracellular space // traceable author statement /// 0005615 // extracellular space // inferred from electronic annotation	0005125 // cytokine activity // inferred from electronic annotation /// 0005153 // interleukin-8 receptor binding // inferred from physical interaction /// 0005515 // protein binding // inferred from physical interaction /// 0008009 // chemokine activity // traceable author statement /// 0008009 // chemokine activity // inferred from electronic annotation	chr4:74825232-74826602 (+) // 76.92 // q13.3
219529_at	1.97415	0.981233	1.97415	up	2.12038	1.08432	2.12038	up	CLIC3	9022	0006810 // transport // inferred from electronic annotation /// 0006811 // ion transport // inferred from electronic annotation /// 0006821 // chloride transport // inferred from mutant phenotype /// 0006821 // chloride transport // inferred from electronic annotation /// 0007165 // signal transduction // traceable author statement	0005634 // nucleus // inferred from direct assay /// 0005634 // nucleus // inferred from electronic annotation /// 0005737 // cytoplasm // inferred from direct assay /// 0005737 // cytoplasm // inferred from electronic annotation /// 0016020 // membrane // inferred from electronic annotation /// 0016021 // integral to membrane // inferred from electronic annotation	0005216 // ion channel activity // inferred from electronic annotation /// 0005244 // voltage-gated ion channel activity // inferred from electronic annotation /// 0005247 // voltage-gated chloride channel activity // inferred from electronic annotation /// 0005254 // chloride channel activity // inferred from electronic annotation /// 0005254 // chloride channel activity // inferred from mutant …	chr9:139008908-139010806 (-) // 94.07 // q34.3
219429_at	2.08776	1.06195	2.08776	up	2.12334	1.08634	2.12334	up	FA2H	79152	0006633 // fatty acid biosynthetic process // inferred from electronic annotation /// 0006665 // sphingolipid metabolic process // inferred from electronic annotation /// 0006810 // transport // inferred from electronic annotation /// 0008610 // lipid biosynthetic process // inferred from electronic annotation /// 0022900 // electron transport chain // inferred from electronic annotation /// 0055…	0005783 // endoplasmic reticulum // inferred from electronic annotation /// 0005789 // endoplasmic reticulum membrane // inferred from electronic annotation /// 0005792 // microsome // inferred from electronic annotation /// 0016020 // membrane // inferred from electronic annotation /// 0016021 // integral to membrane // inferred from electronic annotation	0005506 // iron ion binding // inferred from electronic annotation /// 0016491 // oxidoreductase activity // inferred from electronic annotation /// 0020037 // heme binding // inferred from electronic annotation /// 0046872 // metal ion binding // inferred from electronic annotation	chr16:73304361-73366197 (-) // 98.8 // q23.1
235456_at	1.88724	0.916277	1.88724	up	2.12487	1.08737	2.12487	up						chr6:26282734-26283489 (+) // 48.1 // p22.1
226403_at	2.92192	1.54692	2.92192	up	2.12627	1.08832	2.12627	up	TMC4	147798		0016020 // membrane // inferred from electronic annotation /// 0016021 // integral to membrane // inferred from electronic annotation		chr19:59355657-59361086 (-) // 91.36 // q13.42
204696_s_at	1.824	0.867108	1.824	up	2.1266	1.08855	2.1266	up	CDC25A	993	0000079 // regulation of cyclin-dependent protein kinase activity // traceable author statement /// 0000087 // M phase of mitotic cell cycle // inferred from electronic annotation /// 0006260 // DNA replication // not recorded /// 0006470 // protein amino acid dephosphorylation // inferred from electronic annotation /// 0007049 // cell cycle // inferred from electronic annotation /// 0007067 // m…	0005622 // intracellular // inferred from electronic annotation /// 0005634 // nucleus // inferred from direct assay /// 0005654 // nucleoplasm // not recorded /// 0005794 // Golgi apparatus // inferred from direct assay /// 0043231 // intracellular membrane-bounded organelle // inferred from direct assay	0004721 // phosphoprotein phosphatase activity // inferred from electronic annotation /// 0004725 // protein tyrosine phosphatase activity // inferred from electronic annotation /// 0005515 // protein binding // inferred from physical interaction /// 0016787 // hydrolase activity // inferred from electronic annotation	chr3:48175051-48204893 (-) // 96.16 // p21.31
218677_at	2.74681	1.45776	2.74681	up	2.1284	1.08977	2.1284	up	S100A14	57402		0005737 // cytoplasm // inferred from electronic annotation	0005509 // calcium ion binding // inferred from electronic annotation	chr1:151853357-151855414 (-) // 98.3 // q21.3
223803_s_at	1.7389	0.798174	1.7389	up	2.13256	1.09258	2.13256	up	ZCCHC10	54819			0003676 // nucleic acid binding // inferred from electronic annotation /// 0008270 // zinc ion binding // inferred from electronic annotation /// 0046872 // metal ion binding // inferred from electronic annotation	chr5:132361700-132390152 (-) // 92.2 // q31.1
203665_at	2.02689	1.01927	2.02689	up	2.13299	1.09288	2.13299	up	HMOX1	3162	0001525 // angiogenesis // inferred from electronic annotation /// 0001525 // angiogenesis // traceable author statement /// 0001666 // response to hypoxia // inferred from electronic annotation /// 0001935 // endothelial cell proliferation // traceable author statement /// 0002246 // healing during inflammatory response // inferred from mutant phenotype /// 0002686 // negative regulation of leuk…	0005615 // extracellular space // traceable author statement /// 0005624 // membrane fraction // traceable author statement /// 0005634 // nucleus // inferred from electronic annotation /// 0005634 // nucleus // inferred from sequence or structural similarity /// 0005730 // nucleolus // inferred from electronic annotation /// 0005783 // endoplasmic reticulum // traceable author statement /// 0005…	0004392 // heme oxygenase (decyclizing) activity // traceable author statement /// 0004392 // heme oxygenase (decyclizing) activity // inferred from electronic annotation /// 0004392 // heme oxygenase (decyclizing) activity // inferred from direct assay /// 0004630 // phospholipase D activity // inferred from electronic annotation /// 0004871 // signal transducer activity // inferred from mutant …	chr22:34107086-34120194 (+) // 99.87 // q12.3
1558445_at	1.74187	0.800634	1.74187	up	2.14101	1.09829	2.14101	up
228817_at	1.81167	0.857321	1.81167	up	2.14829	1.10319	2.14829	up	ALG9	79796	0006412 // translation // inferred from electronic annotation /// 0006432 // phenylalanyl-tRNA aminoacylation // inferred from electronic annotation /// 0006506 // GPI anchor biosynthetic process // inferred from electronic annotation	0005737 // cytoplasm // inferred from electronic annotation /// 0005783 // endoplasmic reticulum // inferred from electronic annotation /// 0005783 // endoplasmic reticulum // inferred from direct assay /// 0005789 // endoplasmic reticulum membrane // inferred from electronic annotation /// 0016020 // membrane // inferred from electronic annotation /// 0016021 // integral to membrane // inferred …	0000166 // nucleotide binding // inferred from electronic annotation /// 0004826 // phenylalanine-tRNA ligase activity // inferred from electronic annotation /// 0005524 // ATP binding // inferred from electronic annotation /// 0016740 // transferase activity // inferred from electronic annotation /// 0016757 // transferase activity, transferring glycosyl groups // inferred from electronic annota…	chr11:111158128-111159873 (-) // 80.49 // q23.1
239994_at	1.75281	0.809671	1.75281	up	2.14908	1.10372	2.14908	up						chr21:39965509-39966250 (+) // 95.68 // q22.2
219461_at	2.00219	1.00158	2.00219	up	2.15045	1.10464	2.15045	up	PAK6	56924	0006468 // protein amino acid phosphorylation // inferred from electronic annotation		0000166 // nucleotide binding // inferred from electronic annotation /// 0004672 // protein kinase activity // inferred from electronic annotation /// 0004674 // protein serine/threonine kinase activity // inferred from electronic annotation /// 0005515 // protein binding // inferred from physical interaction /// 0005524 // ATP binding // inferred from electronic annotation /// 0016301 // kinase …	chr15:38319365-38356979 (+) // 97.6 // q15.1
220512_at	1.26083	0.334373	1.26083	up	2.1578	1.10956	2.1578	up	DLC1	10395	0001843 // neural tube closure // inferred from sequence or structural similarity /// 0003007 // heart morphogenesis // inferred from sequence or structural similarity /// 0006917 // induction of apoptosis // inferred from direct assay /// 0006919 // activation of caspase activity // inferred from direct assay /// 0007165 // signal transduction // inferred from electronic annotation /// 0008285 /…	0005622 // intracellular // inferred from electronic annotation /// 0005634 // nucleus // inferred from direct assay /// 0005737 // cytoplasm // inferred from direct assay /// 0005737 // cytoplasm // inferred from electronic annotation /// 0005901 // caveola // inferred from physical interaction /// 0005925 // focal adhesion // inferred from direct assay	0005096 // GTPase activator activity // inferred from electronic annotation /// 0005100 // Rho GTPase activator activity // inferred from direct assay /// 0005100 // Rho GTPase activator activity // inferred from mutant phenotype /// 0005515 // protein binding // inferred from physical interaction /// 0030675 // Rac GTPase activator activity // inferred from direct assay /// 0042169 // SH2 domain…	chr8:13116454-13416645 (-) // 98.71 // p22
1554576_a_at	1.95247	0.965301	1.95247	up	2.16354	1.11339	2.16354	up	ETV4	2118	0006350 // transcription // inferred from electronic annotation /// 0006355 // regulation of transcription, DNA-dependent // non-traceable author statement /// 0006355 // regulation of transcription, DNA-dependent // inferred from electronic annotation /// 0008045 // motor axon guidance // inferred from electronic annotation /// 0009887 // organ morphogenesis // inferred from electronic annotatio…	0005634 // nucleus // non-traceable author statement /// 0005634 // nucleus // inferred from electronic annotation /// 0005730 // nucleolus // inferred from direct assay	0003677 // DNA binding // inferred from electronic annotation /// 0003700 // transcription factor activity // inferred from electronic annotation /// 0016563 // transcription activator activity // non-traceable author statement /// 0016563 // transcription activator activity // inferred from electronic annotation /// 0043565 // sequence-specific DNA binding // inferred from electronic annotation	chr17:38961392-38963329 (-) // 97.87 // q21.31
219010_at	1.77887	0.830958	1.77887	up	2.16453	1.11405	2.16453	up	C1orf106	55765				chr1:199127291-199151486 (+) // 92.68 // q32.1 /// chr3:113384907-113387537 (-) // 56.49 // q13.2
225827_at	1.6332	0.707698	1.6332	up	2.16744	1.11599	2.16744	up	EIF2C2	27161	0006412 // translation // non-traceable author statement /// 0006412 // translation // inferred from electronic annotation /// 0031047 // gene silencing by RNA // inferred from electronic annotation /// 0035278 // gene silencing by miRNA, negative regulation of translation // inferred from mutant phenotype /// 0035279 // gene silencing by miRNA, mRNA cleavage // inferred from mutant phenotype	0005737 // cytoplasm // inferred from electronic annotation	0003676 // nucleic acid binding // inferred from electronic annotation /// 0003743 // translation initiation factor activity // non-traceable author statement /// 0003743 // translation initiation factor activity // inferred from electronic annotation /// 0005515 // protein binding // inferred from physical interaction	chr8:141610423-141664593 (-) // 96.8 // q24.3
225443_at	1.53168	0.615115	1.53168	up	2.17852	1.12335	2.17852	up	DCP1A	55802	0000184 // nuclear-transcribed mRNA catabolic process, nonsense-mediated decay // inferred from electronic annotation	0005634 // nucleus // inferred from electronic annotation /// 0005737 // cytoplasm // inferred from electronic annotation	0005515 // protein binding // inferred from physical interaction /// 0016787 // hydrolase activity // inferred from electronic annotation	chr3:53292482-53295504 (-) // 90.91 // p21.1
1552721_a_at	1.13041	0.176852	1.13041	up	2.18322	1.12646	2.18322	up	FGF1	2246	0001525 // angiogenesis // inferred from electronic annotation /// 0001759 // induction of an organ // inferred from electronic annotation /// 0007165 // signal transduction // non-traceable author statement /// 0007275 // multicellular organismal development // traceable author statement /// 0007275 // multicellular organismal development // inferred from electronic annotation /// 0008283 // cel…	0005576 // extracellular region // not recorded /// 0005578 // proteinaceous extracellular matrix // inferred from electronic annotation /// 0005615 // extracellular space // inferred from electronic annotation	0005515 // protein binding // inferred from physical interaction /// 0005515 // protein binding // inferred from electronic annotation /// 0008083 // growth factor activity // traceable author statement /// 0008083 // growth factor activity // inferred from electronic annotation /// 0008201 // heparin binding // inferred from electronic annotation	chr5:141953306-142045812 (-) // 92.01 // q31.3
202147_s_at	1.7049	0.769691	1.7049	up	2.1842	1.12711	2.1842	up	IFRD1	3475	0007275 // multicellular organismal development // inferred from electronic annotation /// 0007518 // myoblast cell fate determination // traceable author statement /// 0007527 // adult somatic muscle development // inferred from electronic annotation /// 0030154 // cell differentiation // inferred from electronic annotation /// 0042692 // muscle cell differentiation // inferred from electronic a…	0005634 // nucleus // inferred from electronic annotation	0005488 // binding // inferred from electronic annotation	chr7:111877769-111903019 (+) // 95.37 // q31.1
207281_x_at	2.90829	1.54017	2.90829	up	2.19256	1.13262	2.19256	up	VCX2	51480	0006325 // establishment or maintenance of chromatin architecture // traceable author statement /// 0007283 // spermatogenesis // inferred from expression pattern /// 0007283 // spermatogenesis // traceable author statement /// 0007283 // spermatogenesis // inferred from sequence or structural similarity /// 0007399 // nervous system development // inferred from expression pattern /// 0007420 // …	0005634 // nucleus // inferred from direct assay /// 0005634 // nucleus // inferred from sequence or structural similarity /// 0005730 // nucleolus // inferred from direct assay /// 0005730 // nucleolus // inferred from sequence or structural similarity	0003682 // chromatin binding // traceable author statement /// 0005515 // protein binding // non-traceable author statement	chrX:7771219-7772183 (+) // 96.13 // p22.31 /// chrX:8393466-8394550 (+) // 95.57 // p22.31 /// chrX:8097985-8098709 (-) // 96.68 // p22.31 /// chrX:6461659-6462563 (-) // 96.31 // p22.31
220088_at	2.06079	1.04319	2.06079	up	2.19412	1.13364	2.19412	up	C5AR1	728	0000187 // activation of MAPK activity // traceable author statement /// 0006935 // chemotaxis // traceable author statement /// 0006935 // chemotaxis // inferred from electronic annotation /// 0006955 // immune response // traceable author statement /// 0006968 // cellular defense response // traceable author statement /// 0007165 // signal transduction // traceable author statement /// 0007165 …	0005886 // plasma membrane // traceable author statement /// 0005886 // plasma membrane // inferred from electronic annotation /// 0005887 // integral to plasma membrane // traceable author statement /// 0016020 // membrane // inferred from electronic annotation /// 0016021 // integral to membrane // inferred from electronic annotation	0004871 // signal transducer activity // inferred from electronic annotation /// 0004872 // receptor activity // inferred from electronic annotation /// 0004930 // G-protein coupled receptor activity // inferred from electronic annotation /// 0004942 // anaphylatoxin receptor activity // inferred from electronic annotation /// 0004944 // C5a anaphylatoxin receptor activity // traceable author sta…	chr19:52514878-52517163 (+) // 69.89 // q13.32
207325_x_at	2.52612	1.33692	2.52612	up	2.19974	1.13733	2.19974	up	MAGEA1	4100		0005737 // cytoplasm // inferred from electronic annotation /// 0005886 // plasma membrane // traceable author statement		chrX:152134718-152136417 (-) // 100.0 // q28
1557555_at	1.60674	0.684133	1.60674	up	2.20647	1.14174	2.20647	up						chr7:1829131-1830759 (-) // 45.05 // p22.3
202936_s_at	1.83493	0.875724	1.83493	up	2.21063	1.14446	2.21063	up	SOX9	6662	0001502 // cartilage condensation // inferred from electronic annotation /// 0001708 // cell fate specification // inferred from electronic annotation /// 0001837 // epithelial to mesenchymal transition // inferred from electronic annotation /// 0001942 // hair follicle development // inferred from electronic annotation /// 0006350 // transcription // inferred from electronic annotation /// 00063…	0005634 // nucleus // traceable author statement /// 0005634 // nucleus // inferred from electronic annotation /// 0005634 // nucleus // inferred from direct assay /// 0005730 // nucleolus // inferred from direct assay	0003677 // DNA binding // inferred from electronic annotation /// 0003702 // RNA polymerase II transcription factor activity // traceable author statement /// 0003704 // specific RNA polymerase II transcription factor activity // traceable author statement /// 0005515 // protein binding // inferred from electronic annotation /// 0016563 // transcription activator activity // inferred from electro…	chr17:67628755-67634156 (+) // 92.12 // q24.3
201044_x_at	2.45136	1.29358	2.45136	up	2.2116	1.14509	2.2116	up	DUSP1	1843	0006470 // protein amino acid dephosphorylation // inferred from electronic annotation /// 0006950 // response to stress // inferred from electronic annotation /// 0006979 // response to oxidative stress // traceable author statement /// 0007049 // cell cycle // inferred from electronic annotation /// 0007242 // intracellular signaling cascade // inferred from electronic annotation /// 0016311 //…		0004721 // phosphoprotein phosphatase activity // inferred from electronic annotation /// 0004725 // protein tyrosine phosphatase activity // inferred from electronic annotation /// 0004726 // non-membrane spanning protein tyrosine phosphatase activity // traceable author statement /// 0005515 // protein binding // inferred from physical interaction /// 0008138 // protein tyrosine/serine/threonin…	chr5:172127703-172130843 (-) // 97.39 // q35.1
1556180_at	2.07122	1.05048	2.07122	up	2.21175	1.14519	2.21175	up	LOC729678	729678				chr5:180192142-180195331 (+) // 26.36 // q35.3
215498_s_at	2.06935	1.04918	2.06935	up	2.21302	1.14602	2.21302	up	MAP2K3	5606	0000165 // MAPKKK cascade // inferred from electronic annotation /// 0000187 // activation of MAPK activity // inferred from electronic annotation /// 0006468 // protein amino acid phosphorylation // inferred from electronic annotation /// 0006954 // inflammatory response // inferred from electronic annotation /// 0007165 // signal transduction // traceable author statement /// 0042035 // regulat…		0000166 // nucleotide binding // inferred from electronic annotation /// 0004672 // protein kinase activity // inferred from electronic annotation /// 0004674 // protein serine/threonine kinase activity // inferred from electronic annotation /// 0004708 // MAP kinase kinase activity // traceable author statement /// 0004708 // MAP kinase kinase activity // inferred from electronic annotation /// …	chr17:21142252-21159118 (+) // 97.01 // p11.2
244631_at	2.18624	1.12845	2.18624	up	2.215	1.1473	2.215	up	LOC389834	389834	0000226 // microtubule cytoskeleton organization // inferred from electronic annotation	0005874 // microtubule // inferred from electronic annotation		chr2:94893670-94894194 (+) // 92.44 // q11.1 /// chr21_random:1585243-1585765 (+) // 97.35 // /// chr21_random:115451-115973 (-) // 97.16 // /// chr4_random:732464-732986 (-) // 97.16 // /// chr4_random:505806-506328 (-) // 96.6 // /// chrY:11781624-11782146 (-) // 93.57 // q11.1
214841_at	1.89996	0.925971	1.89996	up	2.21589	1.14789	2.21589	up	CNIH3	149111	0007242 // intracellular signaling cascade // inferred from electronic annotation	0016020 // membrane // inferred from electronic annotation /// 0016021 // integral to membrane // inferred from electronic annotation		chr1:222783515-222994874 (+) // 98.54 // q42.12
1555137_a_at	1.47495	0.560668	1.47495	up	2.21917	1.15002	2.21917	up	FGD6	55785	0007010 // cytoskeleton organization // inferred from sequence or structural similarity /// 0008360 // regulation of cell shape // inferred from sequence or structural similarity /// 0030036 // actin cytoskeleton organization // inferred from sequence or structural similarity /// 0035023 // regulation of Rho protein signal transduction // inferred from electronic annotation /// 0043088 // regulat…	0001726 // ruffle // inferred from sequence or structural similarity /// 0005622 // intracellular // inferred from electronic annotation /// 0005737 // cytoplasm // inferred from sequence or structural similarity /// 0005737 // cytoplasm // inferred from electronic annotation /// 0005794 // Golgi apparatus // inferred from sequence or structural similarity /// 0005856 // cytoskeleton // inferred …	0005085 // guanyl-nucleotide exchange factor activity // inferred from sequence or structural similarity /// 0005085 // guanyl-nucleotide exchange factor activity // inferred from electronic annotation /// 0005089 // Rho guanyl-nucleotide exchange factor activity // inferred from electronic annotation /// 0005515 // protein binding // inferred from sequence or structural similarity /// 0008270 //…	chr12:94003449-94055526 (-) // 97.17 // q22
227936_at	1.52729	0.610971	1.52729	up	2.22977	1.1569	2.22977	up	TMEM68	137695	0008152 // metabolic process // inferred from electronic annotation	0016020 // membrane // inferred from electronic annotation /// 0016021 // integral to membrane // inferred from electronic annotation	0008415 // acyltransferase activity // inferred from electronic annotation	chr8:56837313-56848491 (-) // 84.07 // q12.1
204224_s_at	1.86583	0.899816	1.86583	up	2.23818	1.16232	2.23818	up	GCH1	2643	0006184 // GTP catabolic process // inferred from direct assay /// 0006559 // L-phenylalanine catabolic process // inferred from electronic annotation /// 0006729 // tetrahydrobiopterin biosynthetic process // inferred from direct assay /// 0006729 // tetrahydrobiopterin biosynthetic process // inferred from mutant phenotype /// 0006729 // tetrahydrobiopterin biosynthetic process // inferred from…	0005634 // nucleus // inferred from direct assay /// 0005634 // nucleus // inferred from electronic annotation /// 0005737 // cytoplasm // inferred from direct assay /// 0005737 // cytoplasm // inferred from electronic annotation /// 0005829 // cytosol // inferred from direct assay /// 0031410 // cytoplasmic vesicle // inferred from direct assay /// 0043234 // protein complex // inferred from dir…	0003824 // catalytic activity // inferred from electronic annotation /// 0003934 // GTP cyclohydrolase I activity // inferred from direct assay /// 0003934 // GTP cyclohydrolase I activity // inferred from electronic annotation /// 0005515 // protein binding // inferred from physical interaction /// 0005525 // GTP binding // inferred from direct assay /// 0008270 // zinc ion binding // inferred f…	chr14:54378484-54439279 (-) // 98.46 // q22.2
225066_at	1.57054	0.65126	1.57054	up	2.24729	1.16819	2.24729	up			0007165 // signal transduction // inferred from electronic annotation	0000159 // protein phosphatase type 2A complex // inferred from electronic annotation /// 0005737 // cytoplasm // inferred from electronic annotation	0008601 // protein phosphatase type 2A regulator activity // inferred from electronic annotation	chr10:133597949-133623323 (+) // 81.73 // q26.3
212973_at	1.83843	0.878473	1.83843	up	2.25223	1.17135	2.25223	up	RPIA	22934	0009052 // pentose-phosphate shunt, non-oxidative branch // non-traceable author statement /// 0009052 // pentose-phosphate shunt, non-oxidative branch // inferred from electronic annotation	0005622 // intracellular // non-traceable author statement /// 0005829 // cytosol // not recorded	0004751 // ribose-5-phosphate isomerase activity // not recorded /// 0004751 // ribose-5-phosphate isomerase activity // non-traceable author statement /// 0004751 // ribose-5-phosphate isomerase activity // inferred from electronic annotation /// 0016853 // isomerase activity // inferred from electronic annotation	chr2:88772309-88831561 (+) // 91.75 // p11.2
242245_at	1.66399	0.734645	1.66399	up	2.25272	1.17167	2.25272	up						chr1:85412543-85413004 (-) // 58.67 // p22.3
207980_s_at	2.27514	1.18595	2.27514	up	2.27514	1.18595	2.27514	up	CITED2	10370	0000122 // negative regulation of transcription from RNA polymerase II promoter // inferred from mutant phenotype /// 0001666 // response to hypoxia // inferred from mutant phenotype /// 0001889 // liver development // inferred from sequence or structural similarity /// 0006350 // transcription // inferred from electronic annotation /// 0006355 // regulation of transcription, DNA-dependent // inf…	0000790 // nuclear chromatin // inferred from sequence or structural similarity /// 0005634 // nucleus // inferred from sequence or structural similarity /// 0005634 // nucleus // inferred from electronic annotation	0003700 // transcription factor activity // inferred from sequence or structural similarity /// 0003713 // transcription coactivator activity // inferred from sequence or structural similarity /// 0003714 // transcription corepressor activity // inferred from mutant phenotype /// 0005515 // protein binding // inferred from sequence or structural similarity /// 0005515 // protein binding // inferr…	chr6:139735903-139737435 (-) // 99.89 // q24.1
236175_at	1.29816	0.376468	1.29816	up	2.27824	1.18792	2.27824	up	TRIM55	84675	0007165 // signal transduction // non-traceable author statement	0005622 // intracellular // inferred from electronic annotation /// 0005634 // nucleus // inferred from electronic annotation /// 0005737 // cytoplasm // inferred from electronic annotation /// 0005874 // microtubule // non-traceable author statement	0004871 // signal transducer activity // non-traceable author statement /// 0005515 // protein binding // inferred from electronic annotation /// 0008270 // zinc ion binding // inferred from electronic annotation /// 0046872 // metal ion binding // inferred from electronic annotation	chr8:67249795-67250270 (+) // 92.81 // q13.1
1555812_a_at	2.39274	1.25867	2.39274	up	2.27958	1.18877	2.27958	up	ARHGDIB	397	0006928 // cell motion // traceable author statement /// 0006955 // immune response // traceable author statement /// 0007162 // negative regulation of cell adhesion // traceable author statement /// 0007266 // Rho protein signal transduction // traceable author statement /// 0007275 // multicellular organismal development // traceable author statement /// 0030036 // actin cytoskeleton organizati…	0005737 // cytoplasm // traceable author statement /// 0005737 // cytoplasm // inferred from electronic annotation /// 0005856 // cytoskeleton // traceable author statement /// 0016023 // cytoplasmic membrane-bounded vesicle // traceable author statement	0005094 // Rho GDP-dissociation inhibitor activity // traceable author statement /// 0005094 // Rho GDP-dissociation inhibitor activity // inferred from electronic annotation /// 0005096 // GTPase activator activity // inferred from electronic annotation /// 0005515 // protein binding // inferred from electronic annotation	chr12:14986569-14994925 (-) // 97.15 // p12.3
211527_x_at	2.64869	1.40528	2.64869	up	2.28254	1.19064	2.28254	up	VEGFA	7422	0001525 // angiogenesis // inferred from direct assay /// 0001525 // angiogenesis // inferred from electronic annotation /// 0001541 // ovarian follicle development // inferred from electronic annotation /// 0001568 // blood vessel development // inferred from electronic annotation /// 0001569 // patterning of blood vessels // inferred from electronic annotation /// 0001570 // vasculogenesis // t…	0005576 // extracellular region // not recorded /// 0005576 // extracellular region // inferred from electronic annotation /// 0005578 // proteinaceous extracellular matrix // non-traceable author statement /// 0005604 // basement membrane // inferred from electronic annotation /// 0005615 // extracellular space // inferred from direct assay /// 0005615 // extracellular space // inferred from ele…	0001968 // fibronectin binding // inferred from direct assay /// 0005125 // cytokine activity // inferred from sequence or structural similarity /// 0005161 // platelet-derived growth factor receptor binding // inferred from physical interaction /// 0005515 // protein binding // inferred from electronic annotation /// 0005515 // protein binding // inferred from physical interaction /// 0008083 //…	chr6:43846797-43860664 (+) // 96.23 // p21.1
1569454_a_at	2.54666	1.34861	2.54666	up	2.28558	1.19256	2.28558	up	LOC283352	283352
206084_at	1.99733	0.998074	1.99733	up	2.29133	1.19619	2.29133	up	PTPRR	5801	0001701 // in utero embryonic development // inferred from expression pattern /// 0006470 // protein amino acid dephosphorylation // traceable author statement /// 0006470 // protein amino acid dephosphorylation // inferred from electronic annotation /// 0007399 // nervous system development // inferred from electronic annotation /// 0016311 // dephosphorylation // inferred from electronic annota…	0005737 // cytoplasm // inferred from electronic annotation /// 0005886 // plasma membrane // inferred from electronic annotation /// 0009986 // cell surface // inferred from direct assay /// 0016020 // membrane // inferred from electronic annotation /// 0016021 // integral to membrane // inferred from electronic annotation	0004721 // phosphoprotein phosphatase activity // inferred from electronic annotation /// 0004725 // protein tyrosine phosphatase activity // inferred from electronic annotation /// 0004725 // protein tyrosine phosphatase activity // traceable author statement /// 0004872 // receptor activity // inferred from electronic annotation /// 0005001 // transmembrane receptor protein tyrosine phosphatase…	chr12:69318128-69600853 (-) // 99.74 // q15
209806_at	1.63536	0.709604	1.63536	up	2.29345	1.19752	2.29345	up	HIST1H2BK	85236	0006334 // nucleosome assembly // inferred from electronic annotation /// 0006334 // nucleosome assembly // non-traceable author statement /// 0042742 // defense response to bacterium // inferred from electronic annotation	0000786 // nucleosome // inferred from electronic annotation /// 0000786 // nucleosome // non-traceable author statement /// 0005634 // nucleus // inferred from electronic annotation /// 0005694 // chromosome // inferred from electronic annotation	0003677 // DNA binding // inferred from electronic annotation /// 0003677 // DNA binding // non-traceable author statement /// 0005515 // protein binding // inferred from physical interaction	chr6:27222165-27222598 (-) // 51.24 // p22.1
235207_at	1.91915	0.940469	1.91915	up	2.29426	1.19803	2.29426	up						chr17:30919254-30925515 (+) // 65.16 // q12
218647_s_at	1.49926	0.584251	1.49926	up	2.29999	1.20163	2.29999	up	YRDC	79693		0005739 // mitochondrion // inferred from electronic annotation /// 0016020 // membrane // inferred from electronic annotation		chr1:38041203-38045477 (-) // 80.04 // p34.3
238848_at	1.70051	0.765966	1.70051	up	2.30726	1.20618	2.30726	up	OTUD4	54726			0005515 // protein binding // inferred from physical interaction	chr4:146284936-146291498 (-) // 93.22 // q31.22
220386_s_at	2.81429	1.49277	2.81429	up	2.30894	1.20723	2.30894	up	EML4	27436	0007017 // microtubule-based process // non-traceable author statement /// 0007067 // mitosis // non-traceable author statement	0005737 // cytoplasm // non-traceable author statement /// 0005737 // cytoplasm // inferred from electronic annotation /// 0005874 // microtubule // inferred from electronic annotation	0005515 // protein binding // inferred from physical interaction	chr2:42409528-42411525 (+) // 76.97 // p21
221470_s_at	1.85684	0.89285	1.85684	up	2.31056	1.20824	2.31056	up	IL1F7	27178	0006955 // immune response // non-traceable author statement /// 0006955 // immune response // inferred from electronic annotation	0005576 // extracellular region // non-traceable author statement /// 0005576 // extracellular region // traceable author statement /// 0005576 // extracellular region // inferred from electronic annotation /// 0005615 // extracellular space // inferred from electronic annotation	0005125 // cytokine activity // inferred from electronic annotation /// 0005149 // interleukin-1 receptor binding // inferred from electronic annotation /// 0005149 // interleukin-1 receptor binding // non-traceable author statement /// 0005149 // interleukin-1 receptor binding // traceable author statement /// 0005152 // interleukin-1 receptor antagonist activity // inferred from electronic anno…	chr2:113389240-113392857 (+) // 100.0 // q13
1556769_a_at	1.45979	0.545763	1.45979	up	2.32279	1.21586	2.32279	up						chr18:3643409-3646282 (+) // 98.71 // p11.31
241529_at	2.3233	1.21617	2.3233	up	2.3233	1.21617	2.3233	up						chr7:737348-737828 (+) // 79.06 // p22.3
219874_at	3.15866	1.65931	3.15866	up	2.32336	1.21622	2.32336	up	SLC12A8	84561	0006810 // transport // inferred from electronic annotation /// 0006811 // ion transport // inferred from electronic annotation /// 0006813 // potassium ion transport // inferred from electronic annotation	0016020 // membrane // inferred from electronic annotation /// 0016021 // integral to membrane // inferred from electronic annotation	0015293 // symporter activity // inferred from electronic annotation /// 0030955 // potassium ion binding // inferred from electronic annotation /// 0031404 // chloride ion binding // inferred from electronic annotation	chr3:126284690-126337317 (-) // 80.84 // q21.2
205403_at	1.41052	0.496225	1.41052	up	2.32467	1.21703	2.32467	up	IL1R2	7850	0006955 // immune response // traceable author statement	0016020 // membrane // inferred from electronic annotation /// 0016021 // integral to membrane // inferred from electronic annotation	0004872 // receptor activity // inferred from electronic annotation /// 0004908 // interleukin-1 receptor activity // inferred from electronic annotation /// 0004908 // interleukin-1 receptor activity // traceable author statement /// 0004910 // interleukin-1, Type II, blocking receptor activity // inferred from electronic annotation	chr2:101991408-102011314 (+) // 100.0 // q11.2
1556361_s_at	1.74004	0.799122	1.74004	up	2.33062	1.22071	2.33062	up	ANKRD13C	81573		0005783 // endoplasmic reticulum // inferred from direct assay		chr1:70591076-70592996 (-) // 98.77 // p31.1
201839_s_at	2.01238	1.00891	2.01238	up	2.33535	1.22364	2.33535	up	EPCAM	4072		0005886 // plasma membrane // traceable author statement /// 0005886 // plasma membrane // inferred from electronic annotation /// 0016020 // membrane // inferred from electronic annotation /// 0016021 // integral to membrane // inferred from electronic annotation /// 0016323 // basolateral plasma membrane // inferred from direct assay /// 0016324 // apical plasma membrane // inferred from direct…		chr2:47449970-47467661 (+) // 96.07 // p21
228366_at	2.19273	1.13273	2.19273	up	2.34302	1.22837	2.34302	up						chr4:106611787-106612965 (-) // 69.43 // q24
208078_s_at	2.21693	1.14856	2.21693	up	2.34308	1.22841	2.34308	up	SIK1	150094	0000122 // negative regulation of transcription from RNA polymerase II promoter // traceable author statement /// 0006350 // transcription // inferred from electronic annotation /// 0006355 // regulation of transcription, DNA-dependent // inferred from electronic annotation /// 0006357 // regulation of transcription from RNA polymerase II promoter // traceable author statement /// 0006468 // prot…	0005622 // intracellular // inferred from electronic annotation /// 0005634 // nucleus // inferred from direct assay /// 0005634 // nucleus // inferred from electronic annotation /// 0005737 // cytoplasm // inferred from direct assay /// 0005737 // cytoplasm // inferred from sequence or structural similarity /// 0005737 // cytoplasm // inferred from electronic annotation	0000166 // nucleotide binding // inferred from electronic annotation /// 0000287 // magnesium ion binding // inferred from direct assay /// 0000287 // magnesium ion binding // inferred from sequence or structural similarity /// 0000287 // magnesium ion binding // inferred from electronic annotation /// 0003676 // nucleic acid binding // inferred from electronic annotation /// 0003677 // DNA bindi…	chr10:31648166-31856314 (+) // 62.89 // p11.22
206683_at	2.54015	1.34491	2.54015	up	2.35185	1.2338	2.35185	up	ZNF165	7718	0006350 // transcription // inferred from electronic annotation /// 0006355 // regulation of transcription, DNA-dependent // non-traceable author statement /// 0006355 // regulation of transcription, DNA-dependent // inferred from electronic annotation	0005622 // intracellular // inferred from electronic annotation /// 0005634 // nucleus // non-traceable author statement /// 0005634 // nucleus // inferred from electronic annotation	0003676 // nucleic acid binding // inferred from electronic annotation /// 0003677 // DNA binding // inferred from electronic annotation /// 0003700 // transcription factor activity // non-traceable author statement /// 0003700 // transcription factor activity // inferred from electronic annotation /// 0005515 // protein binding // inferred from physical interaction /// 0008270 // zinc ion bindin…	chr6:28156734-28165317 (+) // 96.33 // p22.1
227368_at	1.61475	0.691312	1.61475	up	2.35649	1.23664	2.35649	up						chr6:88464840-88466476 (-) // 80.55 // q15
200730_s_at	2.13465	1.094	2.13465	up	2.35675	1.2368	2.35675	up	PTP4A1	7803	0006470 // protein amino acid dephosphorylation // inferred from electronic annotation /// 0007049 // cell cycle // inferred from electronic annotation /// 0007275 // multicellular organismal development // inferred from electronic annotation /// 0016311 // dephosphorylation // inferred from electronic annotation /// 0030335 // positive regulation of cell migration // inferred from electronic ann…	0005634 // nucleus // inferred from electronic annotation /// 0005737 // cytoplasm // inferred from electronic annotation /// 0005768 // endosome // inferred from electronic annotation /// 0005769 // early endosome // inferred from electronic annotation /// 0005783 // endoplasmic reticulum // inferred from electronic annotation /// 0005819 // spindle // inferred from electronic annotation /// 000…	0004721 // phosphoprotein phosphatase activity // inferred from electronic annotation /// 0004725 // protein tyrosine phosphatase activity // non-traceable author statement /// 0004725 // protein tyrosine phosphatase activity // inferred from electronic annotation /// 0016787 // hydrolase activity // inferred from electronic annotation /// 0016791 // phosphatase activity // inferred from electron…	chr6:64340337-64351452 (+) // 94.97 // q12
218964_at	1.91411	0.936672	1.91411	up	2.36603	1.24247	2.36603	up	ARID3B	10620	0006350 // transcription // inferred from electronic annotation /// 0006355 // regulation of transcription, DNA-dependent // inferred from electronic annotation	0005622 // intracellular // inferred from electronic annotation /// 0005634 // nucleus // non-traceable author statement /// 0005634 // nucleus // inferred from electronic annotation	0003677 // DNA binding // non-traceable author statement /// 0003677 // DNA binding // inferred from electronic annotation	chr1:81739877-81744014 (+) // 91.15 // p31.1 /// chr15:72620636-72677523 (+) // 96.18 // q24.1
205832_at	2.37183	1.246	2.37183	up	2.37183	1.246	2.37183	up	CPA4	51200	0006508 // proteolysis // non-traceable author statement /// 0006508 // proteolysis // inferred from electronic annotation /// 0016573 // histone acetylation // non-traceable author statement	0005576 // extracellular region // inferred from electronic annotation	0004180 // carboxypeptidase activity // inferred from electronic annotation /// 0004181 // metallocarboxypeptidase activity // non-traceable author statement /// 0004181 // metallocarboxypeptidase activity // inferred from electronic annotation /// 0008233 // peptidase activity // inferred from electronic annotation /// 0008237 // metallopeptidase activity // inferred from electronic annotation /…	chr7:129720249-129751253 (+) // 85.44 // q32.2
201288_at	2.19267	1.13269	2.19267	up	2.37398	1.24731	2.37398	up	ARHGDIB	397	0006928 // cell motion // traceable author statement /// 0006955 // immune response // traceable author statement /// 0007162 // negative regulation of cell adhesion // traceable author statement /// 0007266 // Rho protein signal transduction // traceable author statement /// 0007275 // multicellular organismal development // traceable author statement /// 0030036 // actin cytoskeleton organizati…	0005737 // cytoplasm // traceable author statement /// 0005737 // cytoplasm // inferred from electronic annotation /// 0005856 // cytoskeleton // traceable author statement /// 0016023 // cytoplasmic membrane-bounded vesicle // traceable author statement	0005094 // Rho GDP-dissociation inhibitor activity // traceable author statement /// 0005094 // Rho GDP-dissociation inhibitor activity // inferred from electronic annotation /// 0005096 // GTPase activator activity // inferred from electronic annotation /// 0005515 // protein binding // inferred from electronic annotation	chr12:14986231-15005870 (-) // 98.96 // p12.3
1570253_a_at	2.27598	1.18649	2.27598	up	2.40935	1.26865	2.40935	up	RHEBL1	121268	0007264 // small GTPase mediated signal transduction // inferred from electronic annotation /// 0031929 // TOR signaling pathway // inferred from mutant phenotype /// 0051092 // positive regulation of NF-kappaB transcription factor activity // inferred from direct assay	0005622 // intracellular // inferred from electronic annotation /// 0005737 // cytoplasm // inferred from electronic annotation /// 0005737 // cytoplasm // inferred from direct assay /// 0005886 // plasma membrane // inferred from electronic annotation /// 0016020 // membrane // inferred from electronic annotation	0000166 // nucleotide binding // inferred from electronic annotation /// 0005525 // GTP binding // inferred from electronic annotation /// 0005525 // GTP binding // inferred from direct assay	chr12:47744735-47749997 (-) // 96.09 // q13.12
214603_at	1.84991	0.887457	1.84991	up	2.41027	1.2692	2.41027	up	MAGEA2 /// MAGEA2B	266740 /// 4101				chrX:151633808-151637752 (+) // 100.0 // q28 /// chrX:151669042-151672986 (-) // 100.0 // q28
213139_at	2.10898	1.07655	2.10898	up	2.41939	1.27464	2.41939	up	SNAI2	6591	0000122 // negative regulation of transcription from RNA polymerase II promoter // traceable author statement /// 0006350 // transcription // inferred from electronic annotation /// 0006355 // regulation of transcription, DNA-dependent // inferred from electronic annotation /// 0007275 // multicellular organismal development // inferred from electronic annotation /// 0007499 // ectoderm and mesod…	0005622 // intracellular // inferred from electronic annotation /// 0005634 // nucleus // traceable author statement /// 0005634 // nucleus // inferred from electronic annotation	0003676 // nucleic acid binding // inferred from electronic annotation /// 0003677 // DNA binding // inferred from electronic annotation /// 0008270 // zinc ion binding // inferred from electronic annotation /// 0046872 // metal ion binding // inferred from electronic annotation	chr8:49992879-49996705 (-) // 94.03 // q11.21
236423_at	1.82068	0.864475	1.82068	up	2.43485	1.28383	2.43485	up
235700_at	2.11481	1.08053	2.11481	up	2.44232	1.28825	2.44232	up	CT45A5	441521				chrX:134714890-134719298 (+) // 88.64 // q26.3 /// chrX:134680359-134684767 (+) // 88.43 // q26.3 /// chrX:134697621-134702027 (+) // 88.43 // q26.3 /// chrX:134756249-134760716 (-) // 89.98 // q26.3 /// chrX:134773516-134777979 (-) // 89.88 // q26.3 /// chrX:134790767-134795229 (-) // 89.88 // q26.3
202859_x_at	1.58687	0.666184	1.58687	up	2.44439	1.28947	2.44439	up	IL8	3576	0001525 // angiogenesis // traceable author statement /// 0006928 // cell motion // traceable author statement /// 0006935 // chemotaxis // traceable author statement /// 0006935 // chemotaxis // inferred from electronic annotation /// 0006954 // inflammatory response // traceable author statement /// 0006954 // inflammatory response // inferred from electronic annotation /// 0006955 // immune re…	0005576 // extracellular region // inferred from electronic annotation /// 0005615 // extracellular space // traceable author statement /// 0005615 // extracellular space // inferred from electronic annotation	0005125 // cytokine activity // inferred from electronic annotation /// 0005153 // interleukin-8 receptor binding // inferred from physical interaction /// 0005515 // protein binding // inferred from physical interaction /// 0008009 // chemokine activity // traceable author statement /// 0008009 // chemokine activity // inferred from electronic annotation	chr4:74825165-74828295 (+) // 71.69 // q13.3
202146_at	1.47689	0.562565	1.47689	up	2.44751	1.29131	2.44751	up	IFRD1	3475	0007275 // multicellular organismal development // inferred from electronic annotation /// 0007518 // myoblast cell fate determination // traceable author statement /// 0007527 // adult somatic muscle development // inferred from electronic annotation /// 0030154 // cell differentiation // inferred from electronic annotation /// 0042692 // muscle cell differentiation // inferred from electronic a…	0005634 // nucleus // inferred from electronic annotation	0005488 // binding // inferred from electronic annotation	chr7:111877750-111903483 (+) // 95.85 // q31.1
36711_at	2.0036	1.0026	2.0036	up	2.45119	1.29348	2.45119	up	MAFF	23764	0001701 // in utero embryonic development // inferred from electronic annotation /// 0006350 // transcription // inferred from electronic annotation /// 0006355 // regulation of transcription, DNA-dependent // inferred from electronic annotation /// 0006366 // transcription from RNA polymerase II promoter // traceable author statement /// 0006950 // response to stress // inferred from electronic …	0005634 // nucleus // inferred from electronic annotation	0003677 // DNA binding // inferred from electronic annotation /// 0003700 // transcription factor activity // inferred from electronic annotation /// 0043565 // sequence-specific DNA binding // inferred from electronic annotation	chr22:36939806-36942460 (+) // 74.58 // q13.1
202712_s_at	2.92284	1.54737	2.92284	up	2.47301	1.30627	2.47301	up	CKMT1A /// CKMT1B	1159 /// 548596	0006600 // creatine metabolic process // not recorded	0005739 // mitochondrion // traceable author statement /// 0005739 // mitochondrion // inferred from electronic annotation /// 0005743 // mitochondrial inner membrane // inferred from electronic annotation /// 0016020 // membrane // inferred from electronic annotation	0000166 // nucleotide binding // inferred from electronic annotation /// 0003824 // catalytic activity // inferred from electronic annotation /// 0004111 // creatine kinase activity // traceable author statement /// 0004111 // creatine kinase activity // inferred from electronic annotation /// 0005524 // ATP binding // inferred from electronic annotation /// 0016301 // kinase activity // inferred…	chr15:41673545-41678874 (+) // 99.93 // q15.3 /// chr15:41773377-41778690 (+) // 99.67 // q15.3
221489_s_at	2.20506	1.14082	2.20506	up	2.48656	1.31415	2.48656	up	SPRY4	81848	0007275 // multicellular organismal development // inferred from electronic annotation /// 0009966 // regulation of signal transduction // inferred from electronic annotation /// 0043407 // negative regulation of MAP kinase activity // inferred from electronic annotation	0005737 // cytoplasm // inferred from electronic annotation /// 0005886 // plasma membrane // inferred from electronic annotation /// 0016020 // membrane // inferred from electronic annotation /// 0042995 // cell projection // inferred from electronic annotation	0005515 // protein binding // inferred from physical interaction /// 0005515 // protein binding // inferred from electronic annotation	chr11:64964455-64968295 (+) // 28.98 // q13.1 /// chr5:141670190-141684750 (-) // 49.86 // q31.3
234989_at	2.28605	1.19286	2.28605	up	2.49387	1.31839	2.49387	up	NCRNA00084	283131				chr11:64955726-64956977 (+) // 38.86 // q13.1
1567912_s_at	2.39691	1.26118	2.39691	up	2.49652	1.31992	2.49652	up	CT45A1 /// CT45A2 /// CT45A3 /// CT45A4 /// CT45A5 /// CT45A6 /// LOC100133581	100133581 /// 441519 /// 441520 /// 441521 /// 541465 /// 541466 /// 728911				chrX:134717593-134717742 (+) // 92.55 // q26.3 /// chrX:134683062-134683211 (+) // 92.55 // q26.3 /// chrX:134700327-134700475 (+) // 91.3 // q26.3 /// chrX:134792319-134792467 (-) // 91.3 // q26.3 /// chrX:134775068-134775215 (-) // 90.68 // q26.3 /// chrX:134757805-134757952 (-) // 90.68 // q26.3
1554980_a_at	2.37942	1.25061	2.37942	up	2.51833	1.33247	2.51833	up	ATF3	467	0006094 // gluconeogenesis // inferred from electronic annotation /// 0006350 // transcription // inferred from electronic annotation /// 0006355 // regulation of transcription, DNA-dependent // inferred from electronic annotation /// 0045449 // regulation of transcription // inferred from electronic annotation	0005634 // nucleus // inferred from electronic annotation /// 0005634 // nucleus // inferred from direct assay /// 0005730 // nucleolus // inferred from direct assay	0003677 // DNA binding // inferred from electronic annotation /// 0003700 // transcription factor activity // traceable author statement /// 0003700 // transcription factor activity // inferred from electronic annotation /// 0003714 // transcription corepressor activity // traceable author statement /// 0005515 // protein binding // inferred from physical interaction /// 0016564 // transcription …	chr1:210854986-210859520 (+) // 95.57 // q32.3
225846_at	2.39184	1.25812	2.39184	up	2.53391	1.34136	2.53391	up	ESRP1	54845	0043484 // regulation of RNA splicing // inferred from direct assay	0005634 // nucleus // inferred from direct assay	0000166 // nucleotide binding // inferred from electronic annotation /// 0003676 // nucleic acid binding // inferred from electronic annotation /// 0003723 // RNA binding // inferred from electronic annotation /// 0003729 // mRNA binding // inferred from direct assay	chr8:95755789-95788870 (+) // 94.86 // q22.1
205067_at	2.05254	1.03741	2.05254	up	2.53991	1.34478	2.53991	up	IL1B	3553	0000187 // activation of MAPK activity // inferred from direct assay /// 0001525 // angiogenesis // inferred from electronic annotation /// 0001660 // fever // inferred from electronic annotation /// 0001934 // positive regulation of protein amino acid phosphorylation // inferred from direct assay /// 0001934 // positive regulation of protein amino acid phosphorylation // non-traceable author sta…	0005576 // extracellular region // non-traceable author statement /// 0005576 // extracellular region // inferred from electronic annotation /// 0005615 // extracellular space // inferred from electronic annotation /// 0005615 // extracellular space // inferred from mutant phenotype /// 0031982 // vesicle // inferred from electronic annotation	0005125 // cytokine activity // inferred from electronic annotation /// 0005125 // cytokine activity // inferred from direct assay /// 0005125 // cytokine activity // inferred from mutant phenotype /// 0005149 // interleukin-1 receptor binding // non-traceable author statement /// 0005149 // interleukin-1 receptor binding // inferred from electronic annotation /// 0005515 // protein binding // in…	chr2:113303807-113310823 (-) // 97.26 // q13
1553333_at	2.44226	1.28822	2.44226	up	2.5515	1.35135	2.5515	up	C1orf161	126868				chr1:116455898-116479384 (+) // 81.98 // p13.1
225239_at	2.12959	1.09058	2.12959	up	2.56441	1.35862	2.56441	up						chr11:64963458-64964911 (+) // 33.99 // q13.1
222853_at	2.44728	1.29118	2.44728	up	2.56963	1.36156	2.56963	up	FLRT3	23767	0007155 // cell adhesion // inferred from electronic annotation	0005578 // proteinaceous extracellular matrix // non-traceable author statement /// 0005887 // integral to plasma membrane // non-traceable author statement /// 0016020 // membrane // inferred from electronic annotation /// 0016021 // integral to membrane // inferred from electronic annotation	0005057 // receptor signaling protein activity // non-traceable author statement /// 0005515 // protein binding // inferred from electronic annotation /// 0030674 // protein binding, bridging // non-traceable author statement	chr20:14251925-14266241 (-) // 82.83 // p12.1
1559723_s_at	1.29786	0.376132	1.29786	up	2.57182	1.36279	2.57182	up						chr9:96674467-96677459 (+) // 92.95 // q22.32
37028_at	1.99448	0.99601	1.99448	up	2.57642	1.36537	2.57642	up	PPP1R15A	23645	0006417 // regulation of translation // inferred from electronic annotation /// 0006915 // apoptosis // traceable author statement /// 0006915 // apoptosis // inferred from electronic annotation /// 0006950 // response to stress // inferred from electronic annotation /// 0006974 // response to DNA damage stimulus // traceable author statement /// 0007050 // cell cycle arrest // traceable author s…	0005783 // endoplasmic reticulum // inferred from electronic annotation	0005515 // protein binding // inferred from physical interaction	chr19:54067509-54071127 (+) // 96.47 // q13.33
236526_x_at	1.48972	0.575046	1.48972	up	2.57942	1.36705	2.57942	up	C5orf44	80006				chr5:64961806-64962288 (+) // 98.57 // q12.3
206707_x_at	2.38117	1.25167	2.38117	up	2.59071	1.37335	2.59071	up	FAM65B	9750	0007275 // multicellular organismal development // inferred from electronic annotation /// 0007517 // muscle organ development // inferred from electronic annotation /// 0007519 // skeletal muscle tissue development // inferred from electronic annotation /// 0030154 // cell differentiation // inferred from electronic annotation	0005737 // cytoplasm // inferred from electronic annotation /// 0005739 // mitochondrion // inferred from electronic annotation /// 0005856 // cytoskeleton // inferred from electronic annotation /// 0042995 // cell projection // inferred from electronic annotation	0005488 // binding // inferred from electronic annotation	chr6:24947598-24985433 (-) // 92.65 // p22.2
239148_at	2.49628	1.31978	2.49628	up	2.59384	1.37509	2.59384	up	MARVELD3	91862		0016020 // membrane // inferred from electronic annotation /// 0016021 // integral to membrane // inferred from electronic annotation		chr16:70226916-70227608 (+) // 76.95 // q22.3
210394_x_at	2.11676	1.08186	2.11676	up	2.62869	1.39434	2.62869	up	SSX4 /// SSX4B	548313 /// 6759	0006350 // transcription // inferred from electronic annotation /// 0006355 // regulation of transcription, DNA-dependent // inferred from electronic annotation	0005622 // intracellular // inferred from electronic annotation /// 0005634 // nucleus // inferred from electronic annotation	0003676 // nucleic acid binding // inferred from electronic annotation	chrX:48127911-48137729 (+) // 94.64 // p11.23 /// chrX:47863858-47865013 (+) // 51.92 // p11.23 /// chrX:48146467-48156288 (-) // 94.64 // p11.23
221211_s_at	3.20684	1.68115	3.20684	up	2.63241	1.39639	2.63241	up	C21orf7	56911		0005634 // nucleus // inferred from direct assay /// 0005829 // cytosol // inferred from direct assay	0005515 // protein binding // inferred from physical interaction	chr21:29380002-29470079 (+) // 86.56 // q21.3
206626_x_at	2.29965	1.20142	2.29965	up	2.65159	1.40686	2.65159	up	SSX1	6756	0006350 // transcription // inferred from electronic annotation /// 0006355 // regulation of transcription, DNA-dependent // inferred from electronic annotation	0005622 // intracellular // inferred from electronic annotation /// 0005634 // nucleus // traceable author statement /// 0005634 // nucleus // inferred from electronic annotation	0003676 // nucleic acid binding // inferred from electronic annotation /// 0003714 // transcription corepressor activity // traceable author statement	chrX:47999750-48011823 (+) // 95.56 // p11.23 /// chrX:52668912-52807342 (+) // 88.82 // p11.22
226333_at	1.96235	0.972579	1.96235	up	2.68078	1.42265	2.68078	up	IL6R	3570	0002384 // hepatic immune response // traceable author statement /// 0002548 // monocyte chemotaxis // inferred by curator /// 0002690 // positive regulation of leukocyte chemotaxis // traceable author statement /// 0006953 // acute-phase response // traceable author statement /// 0008284 // positive regulation of cell proliferation // inferred from direct assay /// 0008284 // positive regulation…	0005576 // extracellular region // inferred from direct assay /// 0005576 // extracellular region // inferred from electronic annotation /// 0005886 // plasma membrane // inferred from electronic annotation /// 0005896 // interleukin-6 receptor complex // inferred from direct assay /// 0016020 // membrane // inferred from electronic annotation /// 0016021 // integral to membrane // inferred from …	0004872 // receptor activity // inferred from electronic annotation /// 0004896 // cytokine receptor activity // inferred from electronic annotation /// 0004897 // ciliary neurotrophic factor receptor activity // inferred from mutant phenotype /// 0004915 // interleukin-6 receptor activity // inferred from direct assay /// 0005102 // receptor binding // inferred from physical interaction /// 0005…	chr1:152705894-152708549 (+) // 91.21 // q21.3
204695_at	1.97757	0.983732	1.97757	up	2.68596	1.42544	2.68596	up	CDC25A	993	0000079 // regulation of cyclin-dependent protein kinase activity // traceable author statement /// 0000087 // M phase of mitotic cell cycle // inferred from electronic annotation /// 0006260 // DNA replication // not recorded /// 0006470 // protein amino acid dephosphorylation // inferred from electronic annotation /// 0007049 // cell cycle // inferred from electronic annotation /// 0007067 // m…	0005622 // intracellular // inferred from electronic annotation /// 0005634 // nucleus // inferred from direct assay /// 0005654 // nucleoplasm // not recorded /// 0005794 // Golgi apparatus // inferred from direct assay /// 0043231 // intracellular membrane-bounded organelle // inferred from direct assay	0004721 // phosphoprotein phosphatase activity // inferred from electronic annotation /// 0004725 // protein tyrosine phosphatase activity // inferred from electronic annotation /// 0005515 // protein binding // inferred from physical interaction /// 0016787 // hydrolase activity // inferred from electronic annotation	chr3:48173672-48204893 (-) // 96.57 // p21.31
205553_s_at	3.10416	1.6342	3.10416	up	2.68845	1.42678	2.68845	up	CSRP3	8048	0002026 // regulation of the force of heart contraction // inferred from electronic annotation /// 0006874 // cellular calcium ion homeostasis // inferred from electronic annotation /// 0007275 // multicellular organismal development // inferred from electronic annotation /// 0007517 // muscle organ development // inferred from electronic annotation /// 0007519 // skeletal muscle tissue developme…	0005634 // nucleus // inferred from electronic annotation /// 0005737 // cytoplasm // inferred from electronic annotation /// 0005856 // cytoskeleton // inferred from electronic annotation /// 0030018 // Z disc // inferred from electronic annotation	0005515 // protein binding // inferred from physical interaction /// 0005515 // protein binding // inferred from electronic annotation /// 0008270 // zinc ion binding // inferred from electronic annotation /// 0046872 // metal ion binding // inferred from electronic annotation	chr11:19160537-19170601 (-) // 98.31 // p15.1
206059_at	1.99161	0.993937	1.99161	up	2.73334	1.45066	2.73334	up	ZNF91	7644	0006350 // transcription // inferred from electronic annotation /// 0006355 // regulation of transcription, DNA-dependent // non-traceable author statement /// 0006355 // regulation of transcription, DNA-dependent // inferred from electronic annotation	0005622 // intracellular // inferred from electronic annotation /// 0005634 // nucleus // non-traceable author statement /// 0005634 // nucleus // inferred from electronic annotation	0003676 // nucleic acid binding // inferred from electronic annotation /// 0003677 // DNA binding // inferred from electronic annotation /// 0003700 // transcription factor activity // non-traceable author statement /// 0008270 // zinc ion binding // non-traceable author statement /// 0008270 // zinc ion binding // inferred from electronic annotation /// 0046872 // metal ion binding // inferred f…	chr19:23333907-23370089 (-) // 92.65 // p12
225569_at	1.74215	0.800869	1.74215	up	2.73595	1.45204	2.73595	up	EIF2C2	27161	0006412 // translation // non-traceable author statement /// 0006412 // translation // inferred from electronic annotation /// 0031047 // gene silencing by RNA // inferred from electronic annotation /// 0035278 // gene silencing by miRNA, negative regulation of translation // inferred from mutant phenotype /// 0035279 // gene silencing by miRNA, mRNA cleavage // inferred from mutant phenotype	0005737 // cytoplasm // inferred from electronic annotation	0003676 // nucleic acid binding // inferred from electronic annotation /// 0003743 // translation initiation factor activity // non-traceable author statement /// 0003743 // translation initiation factor activity // inferred from electronic annotation /// 0005515 // protein binding // inferred from physical interaction	chr8:141599436-141601303 (-) // 96.0 // q24.3
202890_at	2.17883	1.12355	2.17883	up	2.81051	1.49083	2.81051	up	MAP7	9053	0000226 // microtubule cytoskeleton organization // traceable author statement /// 0000902 // cell morphogenesis // inferred from electronic annotation /// 0001578 // microtubule bundle formation // inferred from electronic annotation /// 0006970 // response to osmotic stress // inferred from electronic annotation /// 0006997 // nucleus organization // inferred from electronic annotation /// 0007…	0005737 // cytoplasm // inferred from electronic annotation /// 0005874 // microtubule // inferred from electronic annotation /// 0005875 // microtubule associated complex // traceable author statement /// 0005886 // plasma membrane // inferred from electronic annotation /// 0016020 // membrane // inferred from electronic annotation /// 0016323 // basolateral plasma membrane // inferred from elec…	0005198 // structural molecule activity // traceable author statement /// 0005515 // protein binding // inferred from electronic annotation	chr6:136705244-136913940 (-) // 97.27 // q23.3
222296_at	3.55215	1.82869	3.55215	up	2.82248	1.49697	2.82248	up						chr2:151105750-151106216 (-) // 12.85 // q23.3
232252_at	2.57269	1.36328	2.57269	up	2.83283	1.50224	2.83283	up	DUSP27	92235	0006470 // protein amino acid dephosphorylation // inferred from electronic annotation /// 0016311 // dephosphorylation // inferred from electronic annotation		0008138 // protein tyrosine/serine/threonine phosphatase activity // inferred from electronic annotation /// 0016791 // phosphatase activity // inferred from electronic annotation	chr1:165362490-165364986 (+) // 99.68 // q24.1
232021_at	2.22745	1.15539	2.22745	up	2.83305	1.50236	2.83305	up	GLT8D3	283464		0016020 // membrane // inferred from electronic annotation /// 0016021 // integral to membrane // inferred from electronic annotation	0016740 // transferase activity // inferred from electronic annotation /// 0016757 // transferase activity, transferring glycosyl groups // inferred from electronic annotation	chr12:40764388-40766380 (-) // 85.93 // q12
204475_at	1.82652	0.869101	1.82652	up	2.84362	1.50773	2.84362	up	MMP1	4312	0006508 // proteolysis // traceable author statement /// 0006508 // proteolysis // inferred from electronic annotation /// 0008152 // metabolic process // inferred from electronic annotation /// 0030574 // collagen catabolic process // inferred from electronic annotation /// 0044419 // interspecies interaction between organisms // inferred from electronic annotation	0005576 // extracellular region // inferred from electronic annotation /// 0005578 // proteinaceous extracellular matrix // inferred from electronic annotation	0004222 // metalloendopeptidase activity // traceable author statement /// 0004222 // metalloendopeptidase activity // inferred from electronic annotation /// 0004222 // metalloendopeptidase activity // inferred from direct assay /// 0005509 // calcium ion binding // inferred from electronic annotation /// 0008233 // peptidase activity // inferred from electronic annotation /// 0008237 // metallo…	chr11:102165860-102174104 (-) // 99.9 // q22.2
206172_at	1.76188	0.817115	1.76188	up	2.85488	1.51343	2.85488	up	IL13RA2	3598		0005615 // extracellular space // traceable author statement /// 0005625 // soluble fraction // traceable author statement /// 0016020 // membrane // inferred from electronic annotation /// 0016021 // integral to membrane // inferred from electronic annotation	0004871 // signal transducer activity // traceable author statement /// 0004872 // receptor activity // inferred from electronic annotation /// 0004896 // cytokine receptor activity // traceable author statement /// 0004896 // cytokine receptor activity // inferred from electronic annotation	chrX:114144802-114158431 (-) // 96.38 // q23
231131_at	3.01004	1.58978	3.01004	up	2.89904	1.53558	2.89904	up	FAM133A	286499				chrX:92853423-92853920 (+) // 40.86 // q21.32
208893_s_at	2.13057	1.09124	2.13057	up	2.91171	1.54186	2.91171	up	DUSP6	1848	0000188 // inactivation of MAPK activity // inferred from direct assay /// 0006470 // protein amino acid dephosphorylation // traceable author statement /// 0006470 // protein amino acid dephosphorylation // inferred from electronic annotation /// 0016311 // dephosphorylation // inferred from electronic annotation	0005625 // soluble fraction // traceable author statement /// 0005654 // nucleoplasm // not recorded /// 0005737 // cytoplasm // inferred from direct assay /// 0005737 // cytoplasm // inferred from electronic annotation	0004721 // phosphoprotein phosphatase activity // inferred from electronic annotation /// 0004722 // protein serine/threonine phosphatase activity // inferred from direct assay /// 0004725 // protein tyrosine phosphatase activity // not recorded /// 0004725 // protein tyrosine phosphatase activity // inferred from direct assay /// 0004725 // protein tyrosine phosphatase activity // inferred from …	chr12:88266536-88270371 (-) // 99.14 // q21.33
202014_at	2.20784	1.14263	2.20784	up	2.93771	1.55469	2.93771	up	PPP1R15A	23645	0006417 // regulation of translation // inferred from electronic annotation /// 0006915 // apoptosis // traceable author statement /// 0006915 // apoptosis // inferred from electronic annotation /// 0006950 // response to stress // inferred from electronic annotation /// 0006974 // response to DNA damage stimulus // traceable author statement /// 0007050 // cell cycle arrest // traceable author s…	0005783 // endoplasmic reticulum // inferred from electronic annotation	0005515 // protein binding // inferred from physical interaction	chr19:54067489-54071126 (+) // 99.57 // q13.33
204580_at	2.12867	1.08995	2.12867	up	2.96149	1.56632	2.96149	up	MMP12	4321	0006508 // proteolysis // traceable author statement /// 0006508 // proteolysis // inferred from electronic annotation /// 0008152 // metabolic process // inferred from electronic annotation	0005576 // extracellular region // inferred from electronic annotation /// 0005578 // proteinaceous extracellular matrix // inferred from electronic annotation	0004175 // endopeptidase activity // traceable author statement /// 0004222 // metalloendopeptidase activity // traceable author statement /// 0004222 // metalloendopeptidase activity // inferred from electronic annotation /// 0005509 // calcium ion binding // inferred from electronic annotation /// 0008233 // peptidase activity // inferred from electronic annotation /// 0008237 // metallopeptida…	chr11:102238685-102250889 (-) // 99.61 // q22.2
1555135_at	3.28716	1.71684	3.28716	up	2.97216	1.57151	2.97216	up
1555772_a_at	1.94338	0.958568	1.94338	up	2.98367	1.57709	2.98367	up	CDC25A	993	0000079 // regulation of cyclin-dependent protein kinase activity // traceable author statement /// 0000087 // M phase of mitotic cell cycle // inferred from electronic annotation /// 0006260 // DNA replication // not recorded /// 0006470 // protein amino acid dephosphorylation // inferred from electronic annotation /// 0007049 // cell cycle // inferred from electronic annotation /// 0007067 // m…	0005622 // intracellular // inferred from electronic annotation /// 0005634 // nucleus // inferred from direct assay /// 0005654 // nucleoplasm // not recorded /// 0005794 // Golgi apparatus // inferred from direct assay /// 0043231 // intracellular membrane-bounded organelle // inferred from direct assay	0004721 // phosphoprotein phosphatase activity // inferred from electronic annotation /// 0004725 // protein tyrosine phosphatase activity // inferred from electronic annotation /// 0005515 // protein binding // inferred from physical interaction /// 0016787 // hydrolase activity // inferred from electronic annotation	chr3:48174871-48204441 (-) // 99.57 // p21.31
231618_s_at	2.90983	1.54094	2.90983	up	2.98918	1.57975	2.98918	up	SUNC1	256979		0005737 // cytoplasm // inferred from direct assay /// 0005794 // Golgi apparatus // inferred from direct assay /// 0016020 // membrane // inferred from electronic annotation /// 0016021 // integral to membrane // inferred from electronic annotation		chr7:47993274-47995068 (-) // 93.92 // p12.3
227870_at	2.11675	1.08185	2.11675	up	3.0108	1.59015	3.0108	up	IGDCC4	57722		0005634 // nucleus // inferred from direct assay /// 0005730 // nucleolus // inferred from direct assay /// 0005886 // plasma membrane // inferred from electronic annotation /// 0016020 // membrane // inferred from electronic annotation /// 0016021 // integral to membrane // inferred from electronic annotation		chr15:63460874-63475820 (-) // 98.82 // q22.31
214642_x_at	2.68154	1.42306	2.68154	up	3.0167	1.59297	3.0167	up	MAGEA5	4104				chrX:151033176-151034733 (-) // 99.68 // q28
[truncated: 35 more rows]
